# Supplementary material for: N′-(2,4-Dichloro­benzyl­idene)-2-fluoro­benzohydrazide
Source: Acta Crystallogr Sect E Struct Rep Online. 2011 Jan 8;67(Pt 2):o252. doi: 10.1107/S1600536810053249 (PMC3051578; doi:10.1107/S1600536810053249)
Supplement: Supplementary file 2 [file e-67-0o252-Isup2.hkl]

# 
# h,k,l, Fc-squared, Fo-squared, sigma(Fo-squared) and status flag 
# 
data_I
_shelx_title ' A in P2(1)/n' 
_shelx_refln_list_code          4 
_shelx_F_calc_maximum      290.51 
_exptl_crystal_F_000       632.00 
_reflns_d_resolution_high  0.7828 
 
loop_ 
 _symmetry_equiv_pos_as_xyz 
 'x, y, z' 
 '-x+1/2, y+1/2, -z+1/2' 
 '-x, -y, -z' 
 'x-1/2, -y-1/2, z-1/2' 
 
_cell_length_a     7.2310 
_cell_length_b    26.1450 
_cell_length_c     8.0590 
_cell_angle_alpha  90.000 
_cell_angle_beta  115.033 
_cell_angle_gamma  90.000 
 
_shelx_F_squared_multiplier     1.000 
 
loop_ 
 _refln_index_h 
 _refln_index_k 
 _refln_index_l 
 _refln_F_squared_calc 
 _refln_F_squared_meas 
 _refln_F_squared_sigma 
 _refln_observed_status 
   2   0   0    84397.96    69228.05   2251.51 o 
   4   0   0     2809.07     3097.98     41.40 o 
   6   0   0      147.82      159.84      9.91 o 
   8   0   0        0.03        0.64      4.11 o 
   1   1   0      618.90      731.60      7.73 o 
   2   1   0     3562.24     3779.79     40.01 o 
   3   1   0        5.48        6.10      0.69 o 
   4   1   0     1639.68     1686.45     19.73 o 
   5   1   0      223.51      213.11      7.04 o 
   6   1   0      103.41       97.73      6.03 o 
   7   1   0       11.43       14.79      3.31 o 
   8   1   0        1.13        2.10      2.95 o 
   0   2   0      239.45      226.11      4.08 o 
   1   2   0     1677.39     1633.28     16.01 o 
   2   2   0      225.45      235.38      3.60 o 
   3   2   0      232.48      201.97      3.52 o 
   4   2   0      272.48      262.24      7.03 o 
   5   2   0        3.61        3.79      1.81 o 
   6   2   0       44.76       45.97      4.49 o 
   7   2   0        0.88        1.96      2.61 o 
   8   2   0        0.14        1.29      2.85 o 
   1   3   0      137.97      149.54      2.25 o 
   2   3   0     4564.85     5123.75     54.41 o 
   3   3   0        0.08        0.96      0.69 o 
   4   3   0      125.71      130.60      4.30 o 
   5   3   0        0.40        0.76      1.64 o 
   6   3   0        2.67        5.72      2.32 o 
   7   3   0        6.14        4.46      2.72 o 
   8   3   0        0.30       -1.98      2.86 o 
   0   4   0        0.94       41.49      1.37 o 
   1   4   0    16652.74    17275.05    158.51 o 
   2   4   0      168.65       89.12      2.89 o 
   3   4   0       66.79       67.61      2.64 o 
   4   4   0      141.62      112.91      5.78 o 
   5   4   0       32.29       30.33      3.23 o 
   6   4   0       16.46       20.01      3.29 o 
   7   4   0       20.20       18.33      3.50 o 
   8   4   0        0.43       -1.59      2.63 o 
   1   5   0      244.19      268.43      3.93 o 
   2   5   0      940.31      943.55     10.59 o 
   3   5   0        0.88        3.79      0.93 o 
   4   5   0       36.09       36.48      2.62 o 
   5   5   0        7.58        9.55      2.54 o 
   6   5   0       43.27       46.63      4.46 o 
   7   5   0        0.02        5.04      2.78 o 
   8   5   0        0.10        1.46      3.00 o 
   0   6   0      289.71      271.05      4.79 o 
   1   6   0     2476.92     2838.08     27.21 o 
   2   6   0        6.01        7.55      1.28 o 
   3   6   0       75.88       82.21      2.17 o 
   4   6   0      105.88       98.26      3.74 o 
   5   6   0       37.19       47.90      4.52 o 
   6   6   0       25.11       29.40      3.67 o 
   7   6   0        0.43        0.11      2.44 o 
   8   6   0        1.48        1.51      3.44 o 
   1   7   0     2246.83     2460.37     26.61 o 
   2   7   0      372.02      411.81      6.19 o 
   3   7   0     1139.93     1159.92     13.43 o 
   4   7   0       21.74       27.60      2.40 o 
   5   7   0       17.30       21.15      3.27 o 
   6   7   0       19.57       18.57      3.10 o 
   7   7   0        3.68        1.92      2.53 o 
   0   8   0      663.47      819.57     11.98 o 
   1   8   0     3618.47     4155.81     43.83 o 
   2   8   0     1056.91     1031.95     11.69 o 
   3   8   0      368.50      438.81      6.54 o 
   4   8   0      726.81      691.85     11.60 o 
   5   8   0        1.05        1.54      1.90 o 
   6   8   0        0.13        0.56      2.08 o 
   7   8   0       18.48       23.80      4.59 o 
   1   9   0     2070.47     2261.89     24.99 o 
   2   9   0       43.21       37.49      1.59 o 
   3   9   0     1433.07     1522.00     17.01 o 
   4   9   0       61.45       55.93      3.30 o 
   5   9   0       16.94       27.09      3.49 o 
   6   9   0        6.72        7.56      3.67 o 
   7   9   0        0.08        1.87      2.86 o 
   0  10   0      143.47      119.50      4.39 o 
   1  10   0      836.44     1006.15     11.33 o 
   2  10   0       49.60       40.50      1.74 o 
   3  10   0      722.62      757.53      9.94 o 
   4  10   0       17.70       21.02      2.17 o 
   5  10   0      243.45      238.36     10.81 o 
   6  10   0        1.10        5.79      3.23 o 
   7  10   0       24.06       24.34      4.67 o 
   1  11   0        6.61        4.89      0.73 o 
   2  11   0     3344.63     3448.41     34.12 o 
   3  11   0      276.88      279.03      5.35 o 
   4  11   0      474.24      470.25     10.67 o 
   5  11   0      146.59      136.37      5.30 o 
   6  11   0       48.57       50.38      6.55 o 
   7  11   0       20.50       21.26      4.74 o 
   0  12   0      883.98      872.67     13.70 o 
   1  12   0     2509.57     3218.03     29.36 o 
   2  12   0      132.01      123.69      3.00 o 
   3  12   0       30.58       12.44      1.54 o 
   4  12   0       22.94       16.70      2.16 o 
   5  12   0       26.67       28.61      4.10 o 
   6  12   0       27.33       19.75      6.65 o 
   7  12   0       48.08       44.36      5.94 o 
   1  13   0        0.07        1.83      0.63 o 
   2  13   0      154.29      140.45      3.53 o 
   3  13   0       25.72       27.80      1.86 o 
   4  13   0       29.38       27.19      3.16 o 
   5  13   0        3.04        3.11      1.93 o 
   6  13   0       22.22       18.45      4.42 o 
   7  13   0        0.00       11.29      4.53 o 
   0  14   0      121.61      143.79      4.44 o 
   1  14   0       97.62       97.97      3.78 o 
   2  14   0       57.12       67.36      2.53 o 
   3  14   0      103.81       91.91      4.00 o 
   4  14   0        0.65        0.72      1.62 o 
   5  14   0       72.91       67.77      5.25 o 
   6  14   0       12.47       17.62      4.91 o 
   7  14   0        0.38        2.30      3.80 o 
   1  15   0      565.14      584.52      9.33 o 
   2  15   0      212.52      206.22      4.28 o 
   3  15   0      328.89      323.68      9.82 o 
   4  15   0      373.76      360.73     10.00 o 
   5  15   0        2.11        1.54      2.01 o 
   6  15   0       49.81       47.66      6.44 o 
   7  15   0        2.34        6.80      3.83 o 
   0  16   0     2804.81     2681.53     36.28 o 
   1  16   0      774.48      796.06      9.72 o 
   2  16   0      217.62      205.41      6.35 o 
   3  16   0      185.55      187.62      6.56 o 
   4  16   0        4.23        3.05      1.92 o 
   5  16   0       24.47       22.56      3.26 o 
   6  16   0       15.53       16.66      4.27 o 
   7  16   0        6.00        9.64      5.96 o 
   1  17   0      162.25      154.00      4.13 o 
   2  17   0       41.44       48.94      3.08 o 
   3  17   0       31.92       35.77      3.56 o 
   4  17   0        4.52        4.41      2.79 o 
   5  17   0       76.66       80.62      5.87 o 
   6  17   0        0.01        1.42      3.53 o 
   7  17   0       29.59       38.00      8.38 o 
   0  18   0       27.50       27.67      2.59 o 
   1  18   0      223.89      251.61      5.58 o 
   2  18   0       12.72       16.90      2.00 o 
   3  18   0        8.71        8.03      3.03 o 
   4  18   0        2.56        7.07      2.23 o 
   5  18   0       55.62       55.71      5.15 o 
   6  18   0        3.40        9.12      4.08 o 
   7  18   0       20.79       26.51      7.30 o 
   1  19   0        2.98        2.78      1.15 o 
   2  19   0       51.30       55.09      4.05 o 
   3  19   0       11.82       11.01      2.31 o 
   4  19   0       80.20       79.75      7.27 o 
   5  19   0        7.84        7.58      2.66 o 
   6  19   0       43.40       60.16     14.63 o 
   0  20   0        7.17       23.60      8.67 o 
   1  20   0      950.22      880.86     26.19 o 
   2  20   0       10.70       24.23      2.61 o 
   3  20   0        2.31        4.32      2.02 o 
   4  20   0        4.57        8.24      2.52 o 
   5  20   0       10.29       17.77      4.36 o 
   6  20   0        0.01        5.49      3.91 o 
   1  21   0        4.25        8.22      1.57 o 
   2  21   0       12.44       13.12      2.16 o 
   3  21   0       12.15       13.24      2.62 o 
   4  21   0       80.23       70.40      5.80 o 
   5  21   0       19.28       12.91      3.17 o 
   6  21   0       76.11       84.00     11.41 o 
   0  22   0      303.30      279.98     10.55 o 
   1  22   0      109.24      101.99      4.72 o 
   2  22   0       73.77       58.09      3.89 o 
   3  22   0       45.85       45.24      4.27 o 
   4  22   0        1.04        3.86      2.18 o 
   5  22   0       10.02        8.16      2.94 o 
   6  22   0        0.41        7.74      7.40 o 
   1  23   0        6.56        9.46      3.22 o 
   2  23   0        1.36        2.62      1.68 o 
   3  23   0       51.91       55.98      4.90 o 
   4  23   0        2.28        2.87      2.49 o 
   5  23   0       98.17      100.72      7.20 o 
   6  23   0        0.22        1.15      3.46 o 
   0  24   0       48.01       59.50      6.06 o 
   1  24   0      364.79      319.97      9.64 o 
   2  24   0       31.13       32.84      3.74 o 
   3  24   0      120.55      105.40      6.63 o 
   4  24   0       41.53       55.15      5.29 o 
   5  24   0        2.69        6.05      3.16 o 
   1  25   0       28.18       30.18      3.65 o 
   2  25   0       17.43       21.05      5.85 o 
   3  25   0       15.95        8.86      3.07 o 
   4  25   0       28.74       21.30      4.36 o 
   5  25   0        4.86        4.40      3.23 o 
   0  26   0      266.96      261.52     11.37 o 
   1  26   0       64.55       58.88      5.40 o 
   2  26   0      126.30      130.60      6.52 o 
   3  26   0        8.62        6.96      3.16 o 
   4  26   0        1.04        2.30      2.79 o 
   5  26   0        5.65       10.20      3.44 o 
   1  27   0        0.05        0.61      2.28 o 
   2  27   0       39.69       51.48      4.87 o 
   3  27   0        5.76        9.68      3.59 o 
   4  27   0        0.45        2.14      3.41 o 
   0  28   0        4.64       12.60      8.02 o 
   1  28   0        3.12        5.30      2.57 o 
   2  28   0        2.95        3.95      2.98 o 
   3  28   0       94.91      117.07      9.22 o 
   4  28   0        0.04        1.30      3.37 o 
   1  29   0        7.67        7.76      2.75 o 
   2  29   0       15.00       15.94      4.29 o 
   3  29   0       28.44       32.28      6.36 o 
   4  29   0        0.21       -2.09      3.68 o 
   0  30   0       55.29       70.10      7.71 o 
   1  30   0        0.25        2.34      3.65 o 
   2  30   0       61.41       69.64     11.20 o 
   3  30   0        2.36        4.70      5.35 o 
   1  31   0        9.04       11.58      7.98 o 
   2  31   0        1.01       -0.07      4.55 o 
   0  32   0        1.57        2.38      4.33 o 
   1  32   0        0.00        2.48      4.80 o 
   1  33   0        2.69       -0.07      4.84 o 
  -7   0   1        5.69        5.24      3.59 o 
  -5   0   1      410.56      401.98     13.17 o 
  -3   0   1     1415.27     1503.36     20.84 o 
  -1   0   1      627.40      636.24      8.95 o 
   1   0   1     2092.36     2353.71     36.44 o 
   3   0   1      598.30      685.59     25.18 o 
   5   0   1      128.45      133.58     13.33 o 
   7   0   1       19.05       12.16      4.70 o 
  -8   1   1       63.15       61.37      5.91 o 
  -7   1   1        0.01        5.33      3.07 o 
  -6   1   1      671.22      624.99     14.21 o 
  -5   1   1       46.52       45.73      5.71 o 
  -4   1   1     1689.53     1765.46     20.03 o 
  -3   1   1      474.22      469.83      5.78 o 
  -2   1   1       31.64       25.79      1.29 o 
  -1   1   1      350.61      558.67      6.08 o 
   0   1   1      759.80      740.88      8.77 o 
   1   1   1      152.23       99.28      3.30 o 
   2   1   1      344.10      367.92      6.16 o 
   3   1   1      574.12      546.04      7.99 o 
   4   1   1      120.98      132.49      7.44 o 
   5   1   1        0.17       -0.98      2.16 o 
   6   1   1        2.50        3.32      2.15 o 
   7   1   1        4.00        3.75      2.81 o 
  -8   2   1       53.41       46.28      5.15 o 
  -7   2   1       43.87       50.08      4.89 o 
  -6   2   1      796.68      738.14     18.87 o 
  -5   2   1      385.10      348.01      8.60 o 
  -4   2   1     9178.35     9779.40     92.67 o 
  -3   2   1     4491.32     4557.67     44.34 o 
  -2   2   1    38706.07    38645.45    405.65 o 
  -1   2   1     4700.13     4836.14     44.87 o 
   0   2   1     4222.20     4896.07     46.12 o 
   1   2   1      357.66      433.57      5.64 o 
   2   2   1      532.83      481.03      6.78 o 
   3   2   1        2.86        8.43      1.60 o 
   4   2   1        6.21        9.17      1.58 o 
   5   2   1       12.59        9.50      2.34 o 
   6   2   1        1.06        1.04      1.96 o 
   7   2   1       13.72       13.97      3.54 o 
  -8   3   1        6.91        6.90      2.94 o 
  -7   3   1       17.95       26.10      3.91 o 
  -6   3   1        1.02       13.38      3.17 o 
  -5   3   1      340.35      317.96      8.22 o 
  -4   3   1     1335.23     1329.62     16.06 o 
  -3   3   1      518.74      552.25      8.44 o 
  -2   3   1     7272.65     7671.63     71.07 o 
  -1   3   1      819.92      914.32     10.56 o 
   0   3   1     7070.41     7101.74     88.14 o 
   1   3   1     2048.33     2269.79     22.46 o 
   2   3   1     4151.22     4460.35     43.17 o 
   3   3   1      406.65      402.50      6.53 o 
   4   3   1      163.75      164.19      6.81 o 
   5   3   1        1.60        1.78      1.69 o 
   6   3   1       19.63       31.35      3.86 o 
   7   3   1        0.34        2.16      2.82 o 
  -8   4   1       31.31       26.52      4.04 o 
  -7   4   1        6.20       11.07      3.09 o 
  -6   4   1       50.57       48.10      4.41 o 
  -5   4   1       62.20       69.91      4.85 o 
  -4   4   1      127.99      116.02      3.50 o 
  -3   4   1       14.47       23.80      1.71 o 
  -2   4   1        5.84        4.46      0.68 o 
  -1   4   1     1439.91     1328.14     13.36 o 
   0   4   1     1098.11     1149.91     11.85 o 
   1   4   1     3454.11     3596.51     34.52 o 
   2   4   1      178.85      156.32      3.34 o 
   3   4   1      807.20      804.37     12.23 o 
   4   4   1       14.94       10.46      1.68 o 
   5   4   1       10.85        8.48      2.47 o 
   6   4   1        0.01        1.09      2.08 o 
   7   4   1       15.52       17.59      3.63 o 
  -8   5   1       33.46       36.69      4.89 o 
  -7   5   1       10.30        9.96      4.18 o 
  -6   5   1      135.87      131.00      6.49 o 
  -5   5   1       98.25       93.92      4.97 o 
  -4   5   1      568.56      596.09     11.53 o 
  -3   5   1       69.71       64.66      2.45 o 
  -2   5   1      156.98      114.70      2.33 o 
  -1   5   1      927.12     1053.57     13.10 o 
   0   5   1     3711.05     3857.05     41.08 o 
   1   5   1      382.78      344.72      5.20 o 
   2   5   1       70.69      103.24      2.66 o 
   3   5   1      462.53      471.10      7.72 o 
   4   5   1       60.46       59.65      3.51 o 
   5   5   1        6.02       10.03      2.68 o 
   6   5   1        1.19        2.19      2.22 o 
   7   5   1        4.08        6.63      3.53 o 
  -8   6   1        2.38        9.40      3.88 o 
  -7   6   1       13.03       14.07      4.05 o 
  -6   6   1        1.64        2.05      2.10 o 
  -5   6   1        0.18        3.21      1.66 o 
  -4   6   1      141.63      106.54      3.72 o 
  -3   6   1      189.27      199.76      4.53 o 
  -2   6   1     1017.09      972.14     10.82 o 
  -1   6   1       82.73       77.47      2.51 o 
   0   6   1     1045.38     1190.50     12.72 o 
   1   6   1     1703.42     2030.68     20.47 o 
   2   6   1      953.27      990.22     11.74 o 
   3   6   1       81.69       65.94      2.76 o 
   4   6   1        4.23        4.76      1.85 o 
   5   6   1      121.31      111.04      6.57 o 
   6   6   1        7.91        8.71      2.55 o 
   7   6   1        0.02        1.71      3.27 o 
  -8   7   1       25.95       26.80      6.91 o 
  -7   7   1       48.33       47.25      4.72 o 
  -6   7   1       13.86       15.25      2.89 o 
  -5   7   1      449.75      427.21      8.80 o 
  -4   7   1      223.71      202.46      7.40 o 
  -3   7   1      973.05     1117.14     12.72 o 
  -2   7   1     5438.93     5426.97     51.16 o 
  -1   7   1      543.14      387.01      5.22 o 
   0   7   1     5746.83     5868.68     50.44 o 
   1   7   1      168.18      105.10      2.56 o 
   2   7   1      363.59      372.70      7.53 o 
   3   7   1      173.22      189.09      4.18 o 
   4   7   1       15.84       18.31      2.14 o 
   5   7   1        6.27        9.86      2.73 o 
   6   7   1        6.90        7.63      3.73 o 
   7   7   1        6.74        9.06      3.73 o 
  -8   8   1        9.35        9.68      5.86 o 
  -7   8   1      117.91      117.40      7.62 o 
  -6   8   1       47.58       56.84      4.63 o 
  -5   8   1       10.31       14.18      2.27 o 
  -4   8   1       70.91       68.79      3.16 o 
  -3   8   1      176.22      156.61      3.21 o 
  -2   8   1        1.87        2.39      0.61 o 
  -1   8   1       36.25       42.36      1.53 o 
   0   8   1       56.79       79.09      1.86 o 
   1   8   1       28.38       40.34      1.49 o 
   2   8   1       31.46       40.34      1.84 o 
   3   8   1      316.26      331.45      5.92 o 
   4   8   1        4.50        5.18      1.45 o 
   5   8   1      233.20      221.23      9.73 o 
   6   8   1       39.34       39.83      6.18 o 
   7   8   1       63.40       74.98      7.79 o 
  -8   9   1       20.09       18.40      4.23 o 
  -7   9   1        0.37       -1.05      2.16 o 
  -6   9   1       85.65       86.40      5.49 o 
  -5   9   1        0.01        0.17      1.49 o 
  -4   9   1        5.45       18.24      8.67 o 
  -3   9   1       80.26       79.22      2.32 o 
  -2   9   1     1620.54     1657.92     17.55 o 
  -1   9   1     3950.22     4193.72     44.69 o 
   0   9   1     1570.76     1687.87     20.12 o 
   1   9   1     1010.38     1057.82     11.77 o 
   2   9   1       37.51       33.22      1.73 o 
   3   9   1       45.55       44.32      2.25 o 
   4   9   1       69.86       70.04      3.75 o 
   5   9   1        3.48        9.21      3.37 o 
   6   9   1       14.76       13.90      4.23 o 
   7   9   1        0.02        1.53      3.13 o 
  -8  10   1        1.11        8.82      3.61 o 
  -7  10   1       27.26       17.80      3.40 o 
  -6  10   1       24.04       22.79      3.57 o 
  -5  10   1      225.07      237.75      6.94 o 
  -4  10   1       21.40       32.49      4.19 o 
  -3  10   1     2252.51     2527.44     26.10 o 
  -2  10   1      633.33      747.79      9.32 o 
  -1  10   1     1448.42     1799.33     17.25 o 
   0  10   1      465.06      444.77      6.43 o 
   1  10   1      299.44      259.81      4.07 o 
   2  10   1      249.19      261.34      4.71 o 
   3  10   1       37.22       48.93      2.37 o 
   4  10   1      131.89      109.39      4.41 o 
   5  10   1       44.33       67.99     19.87 o 
   6  10   1       20.48       23.47      5.15 o 
   7  10   1        2.43        1.09      3.27 o 
  -8  11   1        2.74        0.03      4.10 o 
  -7  11   1       10.55       15.26      3.89 o 
  -6  11   1       28.16       27.15      3.86 o 
  -5  11   1       46.91       60.01      4.98 o 
  -4  11   1       15.83       20.21      2.09 o 
  -3  11   1      458.56      432.39      8.35 o 
  -2  11   1      303.20      284.91      4.88 o 
  -1  11   1     2975.54     3180.96     28.92 o 
   0  11   1      896.69      896.38      9.69 o 
   1  11   1       64.58       72.93      1.83 o 
   2  11   1        0.07        1.44      0.65 o 
   3  11   1      292.23      300.66      5.73 o 
   4  11   1       26.48       30.15      3.46 o 
   5  11   1       89.50      110.46      8.59 o 
   6  11   1      101.15      110.05      9.52 o 
   7  11   1       14.03       11.87      3.99 o 
  -8  12   1        3.70        3.68      7.87 o 
  -7  12   1        0.79        2.97      3.08 o 
  -6  12   1       25.94       20.42      5.37 o 
  -5  12   1        1.50        2.60      1.54 o 
  -4  12   1        8.85       11.61      1.71 o 
  -3  12   1        0.08        1.53      0.72 o 
  -2  12   1       13.35       18.14      1.40 o 
  -1  12   1      139.87      170.12      3.33 o 
   0  12   1       19.11       22.35      1.42 o 
   1  12   1      573.94      688.61      9.37 o 
   2  12   1      381.67      384.97      6.09 o 
   3  12   1      194.63      221.33      5.69 o 
   4  12   1      296.36      284.45     10.96 o 
   5  12   1       73.97       89.34      5.99 o 
   6  12   1       50.14       46.51      6.64 o 
   7  12   1        8.65       19.95      5.37 o 
  -7  13   1       14.06       18.14      6.18 o 
  -6  13   1        0.00        6.26      3.11 o 
  -5  13   1        8.84       11.34      2.07 o 
  -4  13   1       59.29       55.76      4.50 o 
  -3  13   1      713.03      592.32      8.52 o 
  -2  13   1      147.57      191.26      6.06 o 
  -1  13   1     4275.52     4154.20     37.40 o 
   0  13   1      900.03     1046.50     11.33 o 
   1  13   1     1803.19     1728.61     18.47 o 
   2  13   1       53.22       43.10      2.62 o 
   3  13   1      253.81      215.48      8.54 o 
   4  13   1        4.45        5.10      2.17 o 
   5  13   1      113.55      107.24      6.25 o 
   6  13   1        0.53        3.76      3.51 o 
   7  13   1       30.50       29.26      6.11 o 
  -7  14   1        6.80       11.20      4.11 o 
  -6  14   1        0.28        0.91      2.59 o 
  -5  14   1       42.34       47.58      4.31 o 
  -4  14   1       15.86       14.85      1.94 o 
  -3  14   1      929.55      983.06     12.49 o 
  -2  14   1      351.87      364.94      6.11 o 
  -1  14   1      754.06      975.05     11.08 o 
   0  14   1       42.58       60.86      2.29 o 
   1  14   1        0.27        8.70      0.80 o 
   2  14   1      120.86      113.14      5.69 o 
   3  14   1      256.42      241.43      7.55 o 
   4  14   1      378.47      336.06     13.11 o 
   5  14   1      161.92      128.13      6.58 o 
   6  14   1       15.16       18.02      4.60 o 
   7  14   1        5.10        3.68      4.77 o 
  -7  15   1        0.04       -1.72      3.16 o 
  -6  15   1        2.34        7.32      3.18 o 
  -5  15   1        0.91        0.87      1.82 o 
  -4  15   1       45.87       51.41      4.59 o 
  -3  15   1        3.03        4.41      1.01 o 
  -2  15   1        6.51        6.03      1.02 o 
  -1  15   1      316.35      277.05      4.81 o 
   0  15   1      279.61      243.84      5.91 o 
   1  15   1       11.90       22.25      2.24 o 
   2  15   1      498.02      436.14     12.74 o 
   3  15   1      500.67      506.98     15.15 o 
   4  15   1       43.07       40.88      4.63 o 
   5  15   1      107.32      118.00      8.45 o 
   6  15   1        6.92        4.34      3.74 o 
   7  15   1       16.98       18.13      6.36 o 
  -7  16   1        4.30        6.07      3.83 o 
  -6  16   1        0.09        6.44      3.39 o 
  -5  16   1       23.73       26.98      6.68 o 
  -4  16   1        3.22        3.70      1.87 o 
  -3  16   1       90.65       92.63      3.17 o 
  -2  16   1        0.71        1.09      0.82 o 
  -1  16   1      348.69      314.94      5.30 o 
   0  16   1       12.18       16.04      1.50 o 
   1  16   1      733.15      666.55     11.02 o 
   2  16   1       22.33       30.44      3.15 o 
   3  16   1      184.94      176.96      6.82 o 
   4  16   1       61.29       66.04      5.16 o 
   5  16   1       16.89       24.08      3.62 o 
   6  16   1       81.65       89.90     10.47 o 
  -7  17   1        7.85        8.93      5.56 o 
  -6  17   1       39.18       49.15      6.43 o 
  -5  17   1       99.78       92.03      6.08 o 
  -4  17   1        7.36       11.27      2.50 o 
  -3  17   1      371.90      381.74      8.14 o 
  -2  17   1      297.82      298.67      6.09 o 
  -1  17   1       48.92       52.30      3.43 o 
   0  17   1      148.42      158.22      4.24 o 
   1  17   1      410.35      383.17      7.83 o 
   2  17   1      131.49      123.48      4.46 o 
   3  17   1      495.19      468.78     11.52 o 
   4  17   1       76.13       89.32      5.83 o 
   5  17   1       24.16       21.00      3.51 o 
   6  17   1        3.54       12.33      4.22 o 
  -7  18   1        2.15        5.47      3.80 o 
  -6  18   1        7.39        7.51      3.67 o 
  -5  18   1        3.84        0.52      2.01 o 
  -4  18   1      104.39      105.65      6.13 o 
  -3  18   1       70.68       68.78      3.73 o 
  -2  18   1      196.11      171.63      4.30 o 
  -1  18   1       54.10       53.47      2.52 o 
   0  18   1      301.84      295.93      7.85 o 
   1  18   1       55.37       61.76      3.82 o 
   2  18   1      293.12      290.01      7.07 o 
   3  18   1       25.38       18.32      2.91 o 
   4  18   1        0.33        4.78      2.22 o 
   5  18   1       15.61       11.27      3.71 o 
   6  18   1        0.01        3.89      3.78 o 
  -7  19   1        4.27        3.80      3.97 o 
  -6  19   1        1.26        0.40      3.54 o 
  -5  19   1       32.50       34.01      3.97 o 
  -4  19   1        3.96       10.58      2.62 o 
  -3  19   1       17.76       16.38      3.48 o 
  -2  19   1        4.54        2.27      1.35 o 
  -1  19   1        0.45        0.55      1.42 o 
   0  19   1        1.16        1.20      1.05 o 
   1  19   1      178.32      158.21      5.04 o 
   2  19   1      365.42      376.75     11.82 o 
   3  19   1      180.87      168.82      6.97 o 
   4  19   1      219.89      264.55      9.17 o 
   5  19   1       12.00       18.99      3.75 o 
   6  19   1        6.67       12.54      4.67 o 
  -6  20   1       15.68       17.42      4.94 o 
  -5  20   1        1.15       -1.49      2.09 o 
  -4  20   1      142.86      143.96      6.71 o 
  -3  20   1        9.57       10.44      2.41 o 
  -2  20   1        2.47        2.88      1.44 o 
  -1  20   1        0.12       -0.13      1.01 o 
   0  20   1      315.84      320.07     11.11 o 
   1  20   1      113.51      107.90      4.41 o 
   2  20   1      120.87      133.21      5.02 o 
   3  20   1      101.46      113.43      6.10 o 
   4  20   1        0.33        1.92      2.15 o 
   5  20   1       83.66       87.85      6.65 o 
   6  20   1       14.80       20.21      5.57 o 
  -6  21   1        5.86        4.86      3.04 o 
  -5  21   1       24.76       30.29      4.12 o 
  -4  21   1       13.11        7.14      2.39 o 
  -3  21   1       66.84       72.84      5.20 o 
  -2  21   1        5.92        6.23      2.14 o 
  -1  21   1      134.94      115.05      4.66 o 
   0  21   1        7.35        8.47      1.62 o 
   1  21   1      535.46      462.52     14.16 o 
   2  21   1      266.75      220.58      7.03 o 
   3  21   1      321.23      335.54     13.21 o 
   4  21   1       34.46       32.19      4.07 o 
   5  21   1       28.14       35.89      4.57 o 
   6  21   1        0.44        3.03      4.55 o 
  -6  22   1        0.00       -3.60      2.66 o 
  -5  22   1        4.04        6.53      4.01 o 
  -4  22   1        6.27       13.47      2.92 o 
  -3  22   1        3.32        2.52      2.09 o 
  -2  22   1       22.41       23.68      3.13 o 
  -1  22   1       89.81       90.35      7.47 o 
   0  22   1      106.02       99.03      4.24 o 
   1  22   1      457.27      397.11      9.03 o 
   2  22   1       87.43       98.53      7.95 o 
   3  22   1       23.15       21.06      3.22 o 
   4  22   1        6.58        5.86      2.54 o 
   5  22   1        1.75        3.98      2.74 o 
  -6  23   1        0.20        3.81      3.02 o 
  -5  23   1       27.14       35.78      4.71 o 
  -4  23   1       17.49       14.12      3.03 o 
  -3  23   1       60.94       52.91      5.80 o 
  -2  23   1        9.81        5.74      2.10 o 
  -1  23   1       12.80       15.64      2.41 o 
   0  23   1      182.16      176.44      6.05 o 
   1  23   1       41.71       41.56      3.58 o 
   2  23   1      463.54      408.00     13.26 o 
   3  23   1       75.46       76.50      7.10 o 
   4  23   1      138.61      130.82      7.24 o 
   5  23   1        0.15        6.54      3.26 o 
  -6  24   1        1.49        3.83      3.03 o 
  -5  24   1       33.74       35.49      4.66 o 
  -4  24   1       14.42       17.69      3.73 o 
  -3  24   1      100.58      101.52      7.90 o 
  -2  24   1        5.06        4.86      2.18 o 
  -1  24   1        3.90        2.79      1.88 o 
   0  24   1        1.75        4.44      1.85 o 
   1  24   1        0.46       -2.22      1.48 o 
   2  24   1       14.72       10.44      2.27 o 
   3  24   1       30.66       41.54      7.80 o 
   4  24   1       13.37        9.28      3.00 o 
   5  24   1       27.20       25.58     19.43 o 
  -5  25   1        0.66        1.08      2.60 o 
  -4  25   1        6.44        4.31      3.09 o 
  -3  25   1       17.54       14.30      4.05 o 
  -2  25   1        2.64        5.09      2.23 o 
  -1  25   1        0.44        0.49      2.34 o 
   0  25   1        0.31        2.19      1.81 o 
   1  25   1       58.09       49.84      4.95 o 
   2  25   1       44.05       46.94      6.31 o 
   3  25   1       64.16       45.11      6.15 o 
   4  25   1        7.21       11.45      6.25 o 
   5  25   1        0.00        4.37      3.92 o 
  -5  26   1       13.02       11.38      4.10 o 
  -4  26   1        6.89        9.40      9.10 o 
  -3  26   1       40.61       35.78      6.39 o 
  -2  26   1        1.34        4.84      2.23 o 
  -1  26   1       10.99       16.52      3.20 o 
   0  26   1       77.58       63.88      5.39 o 
   1  26   1      276.78      303.54     12.29 o 
   2  26   1        6.73        1.30      3.47 o 
   3  26   1       77.60       75.68     11.34 o 
   4  26   1       42.82       41.54      6.72 o 
  -5  27   1        0.13        0.26      3.10 o 
  -4  27   1        6.87       11.52      6.65 o 
  -3  27   1       53.89       53.49      9.36 o 
  -2  27   1        0.03        2.46      2.27 o 
  -1  27   1      200.71      201.34      8.24 o 
   0  27   1        9.01       13.66      3.15 o 
   1  27   1       35.44       37.74      5.49 o 
   2  27   1        3.13        1.52      3.68 o 
   3  27   1        0.12       -0.87      3.76 o 
   4  27   1        3.74        3.18      3.84 o 
  -4  28   1       10.80       15.00      4.19 o 
  -3  28   1        3.63        5.85      3.34 o 
  -2  28   1        0.29        1.29      2.38 o 
  -1  28   1        6.24       10.44      2.86 o 
   0  28   1       38.65       34.17      4.21 o 
   1  28   1        2.41        5.98      3.30 o 
   2  28   1       15.19       24.78      7.08 o 
   3  28   1        3.73       10.33      5.56 o 
   4  28   1        0.19       -4.33      6.14 o 
  -4  29   1        0.45        0.60      3.72 o 
  -3  29   1        0.13        3.07      3.45 o 
  -2  29   1       23.34       31.06      4.07 o 
  -1  29   1        9.15       15.64      3.37 o 
   0  29   1       29.57       43.60      4.97 o 
   1  29   1        3.34       -0.73      2.91 o 
   2  29   1       11.70       14.23      5.71 o 
   3  29   1       10.69        6.28      5.56 o 
  -3  30   1        0.05        4.50      3.39 o 
  -2  30   1        0.00        5.07      3.16 o 
  -1  30   1        1.05        1.68      2.44 o 
   0  30   1       25.42       34.88      4.48 o 
   1  30   1        6.45        4.31      3.24 o 
   2  30   1       16.11        9.97      5.71 o 
  -3  31   1       10.02       15.24      6.14 o 
  -2  31   1       36.76       33.43      5.78 o 
  -1  31   1       10.23       16.33      3.70 o 
   0  31   1       19.36       17.43      4.18 o 
   1  31   1        0.21        4.92      3.51 o 
  -2  32   1        7.09       10.62      6.07 o 
  -1  32   1       11.72       16.62      3.71 o 
   0  32   1        5.78       10.99      3.45 o 
   1  32   1        6.24       -0.29      3.31 o 
  -1  33   1        4.87        7.58      3.98 o 
   0  33   1        9.67       10.40      6.07 o 
  -8   0   2      173.20      143.58     11.31 o 
  -6   0   2      495.34      413.90     32.80 o 
  -4   0   2        9.88        4.61      1.17 o 
  -2   0   2    14818.29    14788.72    175.02 o 
   0   0   2    11888.13    12330.80    178.00 o 
   2   0   2        3.85        2.19      2.78 o 
   4   0   2       63.30       83.18      7.04 o 
   6   0   2       32.19       39.10      6.52 o 
  -8   1   2        5.63        4.90      2.71 o 
  -7   1   2      140.86      141.63      7.14 o 
  -6   1   2       51.00       54.20      4.38 o 
  -5   1   2      136.45      126.30      5.66 o 
  -4   1   2      576.94      541.35      7.08 o 
  -3   1   2        2.32        0.80      0.47 o 
  -2   1   2      295.62      376.41      4.70 o 
  -1   1   2      484.41      409.31      4.61 o 
   0   1   2      855.49      969.56     12.19 o 
   1   1   2       11.66       23.47      1.99 o 
   2   1   2       58.02       72.95      2.80 o 
   3   1   2      797.42      763.66     21.74 o 
   4   1   2       48.44       59.00      6.08 o 
   5   1   2       24.70       42.33      4.31 o 
   6   1   2        8.70       14.33      3.21 o 
   7   1   2       17.22       12.82      3.66 o 
  -8   2   2        0.39        2.85      2.77 o 
  -7   2   2        7.49        6.68      2.63 o 
  -6   2   2       24.44       17.14      2.77 o 
  -5   2   2        5.25        4.48      2.29 o 
  -4   2   2       25.76       24.56      1.46 o 
  -3   2   2      768.60      742.94      8.42 o 
  -2   2   2      110.68      127.23      3.13 o 
  -1   2   2      391.41      426.10      4.78 o 
   0   2   2      891.52      851.27     11.00 o 
   1   2   2       67.92       86.68      2.74 o 
   2   2   2      137.44      108.86      5.20 o 
   3   2   2      482.91      517.81      9.02 o 
   4   2   2        0.31        3.13      2.58 o 
   5   2   2      127.49      126.89      7.13 o 
   6   2   2        0.59        0.83      2.49 o 
   7   2   2       14.51       15.72      4.90 o 
  -8   3   2      145.62      131.69      7.87 o 
  -7   3   2        0.46        4.13      2.31 o 
  -6   3   2      183.10      163.59      6.42 o 
  -5   3   2       18.40       14.21      2.23 o 
  -4   3   2       23.36       24.65      1.40 o 
  -3   3   2      148.94      173.45      4.08 o 
  -2   3   2       31.42       35.13      1.31 o 
  -1   3   2      406.69      485.12      6.16 o 
   0   3   2      933.83     1075.74     13.84 o 
   1   3   2     1041.12     1018.50     11.98 o 
   2   3   2       69.35       66.84      2.49 o 
   3   3   2      504.30      484.60      8.13 o 
   4   3   2      157.43      144.42      5.23 o 
   5   3   2      156.86      166.06      7.90 o 
   6   3   2        7.58        8.76      2.93 o 
   7   3   2       46.19       49.97      6.68 o 
  -8   4   2      120.54      101.60      8.69 o 
  -7   4   2       44.79       45.82      4.49 o 
  -6   4   2      812.73      737.78     14.23 o 
  -5   4   2       97.50       89.42      4.57 o 
  -4   4   2     3174.33     3354.42     31.00 o 
  -3   4   2      149.89      136.88      2.76 o 
  -2   4   2     5568.60     5751.92     49.46 o 
  -1   4   2     1563.48     1724.71     17.57 o 
   0   4   2     3526.76     3679.01     32.43 o 
   1   4   2      906.04      974.57     11.58 o 
   2   4   2      742.62      736.51     10.05 o 
   3   4   2      298.33      303.37      6.11 o 
   4   4   2       56.36       68.03      4.08 o 
   5   4   2      100.06       96.91      6.76 o 
   6   4   2        2.88        4.42      2.65 o 
   7   4   2        9.29       16.18      4.58 o 
  -8   5   2        4.33        1.29      2.61 o 
  -7   5   2        6.27        7.09      2.63 o 
  -6   5   2       36.76       31.67      3.52 o 
  -5   5   2       51.31       55.56      2.91 o 
  -4   5   2        3.40        4.65      1.32 o 
  -3   5   2      290.73      255.94      5.00 o 
  -2   5   2       30.38       20.48      1.27 o 
  -1   5   2     2345.49     2310.83     36.56 o 
   0   5   2      326.66      330.38      4.97 o 
   1   5   2      123.27       82.56      2.33 o 
   2   5   2      325.07      325.70      5.82 o 
   3   5   2      148.75      143.83      5.00 o 
   4   5   2      252.08      236.38      6.71 o 
   5   5   2       64.24       75.14      6.16 o 
   6   5   2        0.10        2.82      2.87 o 
   7   5   2        3.89        5.93      3.70 o 
  -8   6   2       19.13       15.08      3.37 o 
  -7   6   2        9.55        9.80      3.91 o 
  -6   6   2        1.39        1.36      2.15 o 
  -5   6   2      159.58      167.61      4.62 o 
  -4   6   2       63.14       69.14      2.87 o 
  -3   6   2     2655.50     2735.57     27.61 o 
  -2   6   2      350.81      359.88      5.32 o 
  -1   6   2      464.37      514.88      6.69 o 
   0   6   2       88.78      114.38      3.29 o 
   1   6   2      919.43      990.71     11.68 o 
   2   6   2       95.00       97.02      2.96 o 
   3   6   2      437.18      457.47      7.82 o 
   4   6   2      220.07      230.74      6.77 o 
   5   6   2      129.22      131.86      7.23 o 
   6   6   2       45.00       38.91      5.30 o 
   7   6   2        8.06        3.80      3.70 o 
  -8   7   2        0.04        3.87      2.65 o 
  -7   7   2        0.03        5.55      2.19 o 
  -6   7   2       15.58       14.92      3.15 o 
  -5   7   2       96.06       96.71      3.82 o 
  -4   7   2       38.72       47.04      2.80 o 
  -3   7   2       75.00       81.24      2.49 o 
  -2   7   2      226.22      177.64      4.98 o 
  -1   7   2     2829.67     2865.04     28.35 o 
   0   7   2       36.91       62.50      1.69 o 
   1   7   2     2401.78     2515.08     25.68 o 
   2   7   2      280.09      290.77      6.67 o 
   3   7   2        2.52        4.80      1.12 o 
   4   7   2       10.32       13.02      2.09 o 
   5   7   2        2.58        2.78      2.90 o 
   6   7   2        5.50       11.06      4.14 o 
   7   7   2        0.40       -2.76      3.29 o 
  -8   8   2       16.44       18.59      3.53 o 
  -7   8   2       40.62       47.46      4.55 o 
  -6   8   2      226.10      217.06      8.65 o 
  -5   8   2       65.35       66.34      3.39 o 
  -4   8   2      875.63      870.73     13.05 o 
  -3   8   2       17.50       23.50      1.55 o 
  -2   8   2       76.34       61.52      2.01 o 
  -1   8   2       62.80       60.04      3.21 o 
   0   8   2      357.37      285.21      4.73 o 
   1   8   2       16.11       16.26      1.10 o 
   2   8   2     1203.68     1180.70     14.30 o 
   3   8   2       11.93       12.75      1.51 o 
   4   8   2       18.26       26.02      7.80 o 
   5   8   2        7.10       11.15      3.70 o 
   6   8   2       41.12       38.43      6.47 o 
   7   8   2        0.81        8.12      7.98 o 
  -8   9   2        0.73        2.25      2.72 o 
  -7   9   2        8.06        1.96      2.67 o 
  -6   9   2       57.41       53.99      4.94 o 
  -5   9   2       79.83       77.19      4.08 o 
  -4   9   2      380.21      336.05      7.08 o 
  -3   9   2      209.56      184.95      3.88 o 
  -2   9   2       26.86       28.57      1.68 o 
  -1   9   2     2041.62     2275.97     23.38 o 
   0   9   2      164.54      195.73      3.84 o 
   1   9   2     2899.54     3188.85     36.56 o 
   2   9   2      124.77      156.50      3.77 o 
   3   9   2       73.62       92.94      4.63 o 
   4   9   2      260.08      257.10      8.55 o 
   5   9   2        2.36        3.09      3.07 o 
   6   9   2       36.72       33.07      6.50 o 
   7   9   2        2.89        7.01      5.78 o 
  -8  10   2        0.39       -0.78      2.47 o 
  -7  10   2       38.86       42.59      4.39 o 
  -6  10   2       11.15       18.40      4.06 o 
  -5  10   2      169.48      159.12      7.25 o 
  -4  10   2       35.24       35.50      2.62 o 
  -3  10   2        0.58        2.04      0.75 o 
  -2  10   2        5.95        9.04      1.04 o 
  -1  10   2      264.99      279.92      7.23 o 
   0  10   2     3066.81     3444.20     34.85 o 
   1  10   2      997.55      981.56     13.81 o 
   2  10   2     1936.12     2167.93     23.54 o 
   3  10   2       90.45       78.45      4.69 o 
   4  10   2      445.21      432.52     11.50 o 
   5  10   2       17.57       18.79      4.39 o 
   6  10   2       65.26       75.32      8.61 o 
   7  10   2        6.17       10.98      6.21 o 
  -8  11   2        0.01        1.34      3.03 o 
  -7  11   2        0.00        0.04      2.27 o 
  -6  11   2       36.12       39.45      3.85 o 
  -5  11   2       38.29       34.94      3.02 o 
  -4  11   2      375.73      374.21      7.72 o 
  -3  11   2       27.60       41.43      2.14 o 
  -2  11   2       19.22       17.50      1.45 o 
  -1  11   2      232.83      232.02      3.92 o 
   0  11   2     2796.67     2937.68     30.45 o 
   1  11   2       87.70       88.92      3.21 o 
   2  11   2      504.17      470.07     10.52 o 
   3  11   2       14.15       14.15      2.57 o 
   4  11   2       37.87       38.88      3.96 o 
   5  11   2        0.11        6.36      3.29 o 
   6  11   2       49.54       51.58      7.30 o 
  -8  12   2        0.37        3.36      3.11 o 
  -7  12   2       72.51       70.97      5.50 o 
  -6  12   2        4.92        6.35      3.54 o 
  -5  12   2      461.47      420.45     13.49 o 
  -4  12   2      136.02      132.71      4.87 o 
  -3  12   2      369.29      401.59      6.66 o 
  -2  12   2      873.49      889.58     11.30 o 
  -1  12   2      110.91      124.32      2.81 o 
   0  12   2      451.30      406.74      6.65 o 
   1  12   2     1707.33     1707.52     22.39 o 
   2  12   2       10.25       10.59      1.62 o 
   3  12   2      278.85      291.63      9.82 o 
   4  12   2       90.16       83.65      7.00 o 
   5  12   2       69.80       73.57      7.87 o 
   6  12   2      128.08      138.97     10.92 o 
  -8  13   2        0.51        1.90      5.14 o 
  -7  13   2        0.06        0.51      2.59 o 
  -6  13   2        2.05        1.51      2.01 o 
  -5  13   2       70.75       59.56      6.35 o 
  -4  13   2        0.24        1.62      1.27 o 
  -3  13   2       15.39       15.11      1.52 o 
  -2  13   2      457.68      400.22      6.61 o 
  -1  13   2      155.27      155.75      3.33 o 
   0  13   2     1539.72     1429.75     16.95 o 
   1  13   2       34.09       40.05      3.26 o 
   2  13   2       33.49       28.22      2.42 o 
   3  13   2        0.02        0.13      1.50 o 
   4  13   2       70.63       76.42      5.57 o 
   5  13   2       12.18        8.09      4.80 o 
   6  13   2        0.00        0.42      4.15 o 
  -8  14   2        0.98        9.97      7.22 o 
  -7  14   2       11.24       13.27      3.89 o 
  -6  14   2        6.12        4.42      3.95 o 
  -5  14   2       43.40       46.10      3.56 o 
  -4  14   2        2.25        0.83      1.15 o 
  -3  14   2        0.01        0.86      0.82 o 
  -2  14   2       30.72       27.00      1.89 o 
  -1  14   2      311.30      323.50      5.20 o 
   0  14   2       50.64       55.47      2.60 o 
   1  14   2      571.63      577.50     12.03 o 
   2  14   2      127.58      138.30      4.53 o 
   3  14   2       65.93       66.85      4.78 o 
   4  14   2      419.99      396.28     11.21 o 
   5  14   2        0.45       -0.32      2.66 o 
   6  14   2      116.26       94.57      9.23 o 
  -8  15   2        0.22        4.70      6.65 o 
  -7  15   2        3.96        4.18      3.61 o 
  -6  15   2       29.46       28.11      4.69 o 
  -5  15   2       31.40       30.80      3.07 o 
  -4  15   2        8.76        8.80      3.87 o 
  -3  15   2      155.40      140.83      3.85 o 
  -2  15   2      647.70      671.00      9.68 o 
  -1  15   2      116.31      134.85      3.22 o 
   0  15   2      880.36      870.43     17.78 o 
   1  15   2      103.28      113.58      3.88 o 
   2  15   2      234.51      241.85      6.23 o 
   3  15   2      127.99      125.47      8.09 o 
   4  15   2       14.00       16.14      3.31 o 
   5  15   2        9.86       12.33      4.37 o 
   6  15   2       17.78       13.15      6.57 o 
  -7  16   2        0.29        3.64      3.05 o 
  -6  16   2        4.28        6.28      4.59 o 
  -5  16   2        3.93        6.80      1.91 o 
  -4  16   2        7.80       10.64      1.84 o 
  -3  16   2      132.48      112.75      3.48 o 
  -2  16   2      432.11      391.32      6.93 o 
  -1  16   2      180.83      152.47      4.12 o 
   0  16   2        2.93        2.44      1.97 o 
   1  16   2       11.43       15.35      1.86 o 
   2  16   2      489.15      432.71      8.96 o 
   3  16   2       15.24       14.11      2.78 o 
   4  16   2        7.74        4.29      2.30 o 
   5  16   2       29.72       29.32      4.25 o 
   6  16   2        4.47        6.11      3.91 o 
  -7  17   2        1.90        1.54      6.25 o 
  -6  17   2        0.54        3.94      2.38 o 
  -5  17   2        2.46        5.02      2.09 o 
  -4  17   2       11.05       12.63      2.07 o 
  -3  17   2        5.54       12.16      1.54 o 
  -2  17   2        0.00        3.78      1.14 o 
  -1  17   2      914.52      974.70     17.42 o 
   0  17   2      262.89      275.64      5.97 o 
   1  17   2      744.55      721.56     12.13 o 
   2  17   2      438.93      446.48     11.69 o 
   3  17   2        8.32        8.29      2.37 o 
   4  17   2       15.37       18.22      3.31 o 
   5  17   2        0.72        2.37      2.50 o 
   6  17   2        0.90        6.79      5.20 o 
  -7  18   2        3.74        6.80      3.63 o 
  -6  18   2        1.68        4.56      2.63 o 
  -5  18   2        7.24       12.90      3.31 o 
  -4  18   2       77.23       87.55      4.47 o 
  -3  18   2      659.69      633.52      9.93 o 
  -2  18   2      168.99      186.86      5.49 o 
  -1  18   2      803.53      758.13     11.31 o 
   0  18   2       70.70       57.90      3.51 o 
   1  18   2      177.36      175.12      5.34 o 
   2  18   2      158.14      144.29      5.18 o 
   3  18   2      164.35      158.20      6.84 o 
   4  18   2       57.46       61.60      6.50 o 
   5  18   2       41.06       38.56      4.84 o 
  -7  19   2        0.22        2.23      4.14 o 
  -6  19   2        1.30        4.12      2.65 o 
  -5  19   2        3.16        3.19      2.21 o 
  -4  19   2        8.51       12.09      2.69 o 
  -3  19   2       37.55       34.44      2.54 o 
  -2  19   2       36.53       22.81      2.42 o 
  -1  19   2      122.77      105.49      4.34 o 
   0  19   2      317.97      258.88      6.05 o 
   1  19   2        1.55        3.72      1.98 o 
   2  19   2       18.26       19.87      3.89 o 
   3  19   2        0.21        2.57      2.04 o 
   4  19   2      100.37      106.84      8.62 o 
   5  19   2        0.13        4.24      3.57 o 
  -7  20   2       14.84       12.85      4.62 o 
  -6  20   2        5.45        4.01      2.75 o 
  -5  20   2       78.95       90.42     10.67 o 
  -4  20   2        1.55        7.95      2.37 o 
  -3  20   2      734.02      682.62     14.41 o 
  -2  20   2       10.94       11.85      1.91 o 
  -1  20   2     1478.56     1358.43     26.04 o 
   0  20   2        2.75        4.51      1.86 o 
   1  20   2      124.99      116.10      5.97 o 
   2  20   2        3.22        5.78      2.29 o 
   3  20   2       17.81       15.50      3.99 o 
   4  20   2        0.19        5.62      3.33 o 
   5  20   2       57.74       53.24      7.48 o 
  -7  21   2        0.92        5.63      7.59 o 
  -6  21   2        5.18        5.63      2.79 o 
  -5  21   2       40.76       36.29      4.34 o 
  -4  21   2       25.05       22.72      3.42 o 
  -3  21   2       78.82       75.06      8.70 o 
  -2  21   2      430.84      430.57      9.22 o 
  -1  21   2       17.38       21.05      3.56 o 
   0  21   2      936.70      944.99     16.11 o 
   1  21   2       85.24       72.47      5.41 o 
   2  21   2       87.24       95.56      6.17 o 
   3  21   2        1.92        0.25      2.76 o 
   4  21   2       20.61       27.59      5.15 o 
   5  21   2       13.62       22.75      6.65 o 
  -6  22   2        6.96        9.09      3.23 o 
  -5  22   2        0.01        6.39      2.68 o 
  -4  22   2      192.03      169.02      8.69 o 
  -3  22   2       10.19       20.38      3.87 o 
  -2  22   2      452.60      444.32     11.59 o 
  -1  22   2      113.16      115.19      6.75 o 
   0  22   2        3.63        9.18      2.53 o 
   1  22   2      391.59      386.38     11.09 o 
   2  22   2       36.93       30.32      3.92 o 
   3  22   2      179.31      208.72     13.22 o 
   4  22   2        3.50        8.28      4.06 o 
   5  22   2       44.98       41.35     11.45 o 
  -6  23   2        0.22        2.08      2.94 o 
  -5  23   2       44.15       44.75      5.74 o 
  -4  23   2       13.70       20.26      9.17 o 
  -3  23   2       85.61      106.57      7.98 o 
  -2  23   2       10.47        5.33      2.29 o 
  -1  23   2      290.47      260.27      7.43 o 
   0  23   2       67.72       62.96      4.66 o 
   1  23   2       61.53       50.83      4.86 o 
   2  23   2       52.94       52.86      5.08 o 
   3  23   2       26.44       32.29      5.46 o 
   4  23   2        1.90        1.09      3.58 o 
   5  23   2        0.00       -2.38      4.91 o 
  -6  24   2        1.83        1.14      3.16 o 
  -5  24   2       19.97       19.77      6.54 o 
  -4  24   2       33.47       38.74      5.41 o 
  -3  24   2       90.69      107.26      8.29 o 
  -2  24   2      242.15      216.47      8.15 o 
  -1  24   2      193.90      186.08     10.15 o 
   0  24   2       23.33       21.11      2.89 o 
   1  24   2      123.45      116.44      6.94 o 
   2  24   2       75.12       69.09      9.10 o 
   3  24   2       13.90       12.56      4.22 o 
   4  24   2        0.05        2.48      3.84 o 
  -6  25   2        0.02       -2.60      4.62 o 
  -5  25   2        4.83        4.46      7.95 o 
  -4  25   2        0.26        3.96      2.90 o 
  -3  25   2        4.80        7.87      3.04 o 
  -2  25   2       62.32       58.30      5.10 o 
  -1  25   2       45.87       46.10      4.78 o 
   0  25   2       63.08       55.25      7.51 o 
   1  25   2       24.82       22.01      3.74 o 
   2  25   2        3.65       11.49      5.27 o 
   3  25   2       16.46       21.93      4.82 o 
   4  25   2       10.49       14.45      4.81 o 
  -5  26   2        1.18        3.97      3.26 o 
  -4  26   2       52.07       66.27      7.23 o 
  -3  26   2       13.14        9.58      3.24 o 
  -2  26   2      159.06      169.28      9.61 o 
  -1  26   2        0.67        2.73      2.36 o 
   0  26   2       25.36       22.43      7.28 o 
   1  26   2       16.34       14.26      3.12 o 
   2  26   2        0.57        5.29      3.57 o 
   3  26   2        3.52        7.45      3.76 o 
   4  26   2        7.66        5.80      4.39 o 
  -5  27   2        7.36        7.48      4.15 o 
  -4  27   2       10.13       11.77      4.03 o 
  -3  27   2        2.87        6.27      5.67 o 
  -2  27   2       11.38       12.19      3.10 o 
  -1  27   2        1.28        1.44      3.10 o 
   0  27   2      161.79      179.51      8.30 o 
   1  27   2       13.98       12.31      8.09 o 
   2  27   2       25.34       26.62      8.20 o 
   3  27   2        5.41        2.08      3.58 o 
  -4  28   2        0.05        4.26      3.40 o 
  -3  28   2       14.63       16.89      5.31 o 
  -2  28   2        0.11        4.09      2.82 o 
  -1  28   2       16.12        8.65      2.86 o 
   0  28   2        4.89        8.51      2.93 o 
   1  28   2       56.33       65.48      7.16 o 
   2  28   2        2.26       -1.27      3.51 o 
   3  28   2       41.66       49.63      9.46 o 
  -4  29   2       17.40       16.15      5.07 o 
  -3  29   2        7.80       10.41      4.52 o 
  -2  29   2        0.92       -0.77      2.80 o 
  -1  29   2        4.62        2.06      2.42 o 
   0  29   2       14.57       28.96      4.39 o 
   1  29   2        0.20        2.79      3.19 o 
   2  29   2        0.18        0.00      4.84 o 
  -3  30   2       14.31       14.90      4.49 o 
  -2  30   2        0.02        3.72      2.84 o 
  -1  30   2        0.03        2.72      2.67 o 
   0  30   2       11.96       15.18      3.56 o 
   1  30   2       16.71       14.71      6.97 o 
  -3  31   2        0.22       -2.53      4.84 o 
  -2  31   2        6.25        7.83      3.41 o 
  -1  31   2       34.97       35.23      7.23 o 
   0  31   2        2.07        4.02      4.48 o 
   1  31   2       23.80       24.44      5.20 o 
  -2  32   2       14.82       14.74      5.92 o 
  -1  32   2        2.19        8.29      3.40 o 
   0  32   2        0.45        0.77      7.26 o 
   1  32   2        0.46       -0.79      4.41 o 
  -9   0   3        0.43        5.56      5.85 o 
  -7   0   3       21.60       29.63      5.25 o 
  -5   0   3      216.72      187.20      7.87 o 
  -3   0   3     1162.77     1099.44     16.46 o 
  -1   0   3     3961.56     4125.44     60.15 o 
   1   0   3       51.87       59.56      4.20 o 
   3   0   3        4.08        1.37      2.46 o 
   5   0   3        0.07        2.66      3.29 o 
  -9   1   3       10.28        6.61      4.11 o 
  -8   1   3        0.49        1.25      2.39 o 
  -7   1   3        8.99        9.17      2.66 o 
  -6   1   3       50.42       51.15      4.02 o 
  -5   1   3        3.31        6.48      1.49 o 
  -4   1   3       12.86       16.07      1.33 o 
  -3   1   3       29.13       31.19      1.57 o 
  -2   1   3      340.43      292.63      4.09 o 
  -1   1   3        0.52        8.11      0.74 o 
   0   1   3     3607.29     3875.25     42.73 o 
   1   1   3      184.77      164.58      4.47 o 
   2   1   3      174.08      162.31      4.80 o 
   3   1   3        6.65        4.97      1.36 o 
   4   1   3       24.12       21.53      3.57 o 
   5   1   3      104.19       84.44      6.12 o 
   6   1   3        1.30        5.20      2.99 o 
  -9   2   3        0.07        6.74      4.61 o 
  -8   2   3       35.52       25.66      3.79 o 
  -7   2   3       12.17       17.70      3.09 o 
  -6   2   3        0.14        1.22      1.72 o 
  -5   2   3      122.02      127.56      4.56 o 
  -4   2   3       90.90       99.82      2.73 o 
  -3   2   3       86.76       76.37      2.11 o 
  -2   2   3      110.10       96.26      2.06 o 
  -1   2   3      378.06      464.84      6.52 o 
   0   2   3      443.93      427.05      7.39 o 
   1   2   3       36.65       44.15      2.66 o 
   2   2   3      155.28      173.63      5.00 o 
   3   2   3      128.62      120.74      5.53 o 
   4   2   3       90.47       97.28      7.55 o 
   5   2   3        2.46        3.95      2.52 o 
   6   2   3        0.19        5.51      3.50 o 
  -9   3   3        0.03        3.02      3.89 o 
  -8   3   3        0.01        3.85      2.42 o 
  -7   3   3       15.64       13.89      3.25 o 
  -6   3   3       68.72       73.81      4.68 o 
  -5   3   3        0.09        0.70      1.15 o 
  -4   3   3     1367.77     1325.19     14.20 o 
  -3   3   3      203.30      186.85      3.47 o 
  -2   3   3     3189.82     3212.80     28.83 o 
  -1   3   3      529.62      629.48      8.18 o 
   0   3   3     2393.13     2421.90     28.13 o 
   1   3   3      215.60      233.01      7.33 o 
   2   3   3      660.28      674.09     10.17 o 
   3   3   3      179.97      176.28      5.79 o 
   4   3   3       35.30       30.65      4.08 o 
   5   3   3       30.46       29.72      3.95 o 
   6   3   3       25.02       26.54      4.98 o 
  -9   4   3        8.07        1.50      4.30 o 
  -8   4   3        0.70       -0.18      2.32 o 
  -7   4   3        9.10       11.50      2.71 o 
  -6   4   3       51.49       57.69      4.24 o 
  -5   4   3      107.12       95.40      3.53 o 
  -4   4   3        1.13        2.89      1.01 o 
  -3   4   3     3157.70     3154.32     28.89 o 
  -2   4   3     2557.25     2506.74     23.01 o 
  -1   4   3     9769.55    10222.03     94.97 o 
   0   4   3        2.58       15.08      1.46 o 
   1   4   3     5180.67     5511.39     53.69 o 
   2   4   3      622.28      663.70     10.07 o 
   3   4   3      624.15      613.42     10.14 o 
   4   4   3        4.24        5.87      2.30 o 
   5   4   3        6.09        8.24      3.91 o 
   6   4   3        0.22        1.56      3.31 o 
  -9   5   3        4.03        4.08      4.42 o 
  -8   5   3        5.43        2.17      2.68 o 
  -7   5   3        5.32        4.01      2.33 o 
  -6   5   3        3.11        1.59      1.68 o 
  -5   5   3      149.58      163.07      4.50 o 
  -4   5   3        0.75        0.71      0.70 o 
  -3   5   3      214.32      247.77      4.18 o 
  -2   5   3       73.82       73.52      3.37 o 
  -1   5   3     3005.72     2962.97     29.76 o 
   0   5   3       84.66       86.60      2.35 o 
   1   5   3     3593.67     3807.46     46.12 o 
   2   5   3      327.00      317.55      6.56 o 
   3   5   3      204.67      211.66      5.44 o 
   4   5   3        6.56       13.28      2.49 o 
   5   5   3       10.46       15.41      4.23 o 
   6   5   3        7.80       14.94      4.31 o 
  -9   6   3        0.00        2.80      4.52 o 
  -8   6   3       11.19       11.89      3.17 o 
  -7   6   3        2.04        2.66      2.11 o 
  -6   6   3       55.72       58.37      4.28 o 
  -5   6   3       24.94       32.26      2.44 o 
  -4   6   3       67.62       72.63      2.83 o 
  -3   6   3      259.12      268.77      4.44 o 
  -2   6   3       27.03       32.81      1.36 o 
  -1   6   3      423.76      467.32      6.75 o 
   0   6   3      165.93      192.42      3.61 o 
   1   6   3      214.04      179.79      4.09 o 
   2   6   3      134.39      129.17      5.17 o 
   3   6   3      746.56      649.98     14.27 o 
   4   6   3       58.91       59.27      4.95 o 
   5   6   3       60.51       75.24     10.33 o 
   6   6   3        0.90        4.46      3.60 o 
  -8   7   3        7.47        4.49      2.76 o 
  -7   7   3       13.15       14.77      3.14 o 
  -6   7   3       63.35       67.45      4.56 o 
  -5   7   3       30.72       31.87      2.45 o 
  -4   7   3     1480.20     1387.63     14.92 o 
  -3   7   3      102.77      119.23      2.84 o 
  -2   7   3     1906.94     2029.80     19.37 o 
  -1   7   3     1078.00     1271.27     14.53 o 
   0   7   3      100.70      148.72      3.01 o 
   1   7   3       17.99       32.96      1.93 o 
   2   7   3      437.17      500.45      8.27 o 
   3   7   3        5.60        8.76      2.33 o 
   4   7   3      186.67      176.82      7.39 o 
   5   7   3       41.83       50.82      6.79 o 
   6   7   3        4.02        9.88      4.56 o 
  -8   8   3        0.26        2.37      2.57 o 
  -7   8   3       19.62       23.44      3.38 o 
  -6   8   3        5.76        8.21      2.21 o 
  -5   8   3      428.60      383.82     10.10 o 
  -4   8   3      448.64      483.62      8.94 o 
  -3   8   3        1.46        1.18      0.68 o 
  -2   8   3     3542.66     4152.43     37.16 o 
  -1   8   3      422.35      463.42      6.90 o 
   0   8   3     5140.00     6073.42     53.23 o 
   1   8   3      429.00      405.31      8.93 o 
   2   8   3     1659.89     1783.20     20.71 o 
   3   8   3       33.34       43.04      4.13 o 
   4   8   3      136.98      147.63      6.98 o 
   5   8   3        3.64       -3.01      2.53 o 
   6   8   3        0.79       -0.68      3.71 o 
  -8   9   3        5.86        8.05      3.00 o 
  -7   9   3        0.31        1.89      2.05 o 
  -6   9   3        1.48        5.37      1.93 o 
  -5   9   3       70.97       65.10      3.38 o 
  -4   9   3      641.60      633.31      9.87 o 
  -3   9   3     1094.42     1068.35     13.18 o 
  -2   9   3      437.33      454.39      7.05 o 
  -1   9   3     2406.52     2422.08     25.34 o 
   0   9   3      461.09      488.40      6.17 o 
   1   9   3      147.76      145.72      3.34 o 
   2   9   3       55.81       69.24      3.66 o 
   3   9   3       12.80       12.76      2.57 o 
   4   9   3        1.91        0.08      2.18 o 
   5   9   3        9.68       11.79      9.10 o 
   6   9   3        5.21        8.56      4.79 o 
  -8  10   3        7.59        6.38      2.87 o 
  -7  10   3       28.86       26.19      3.47 o 
  -6  10   3        0.49        1.29      1.79 o 
  -5  10   3       67.32       63.11      3.43 o 
  -4  10   3       44.87       55.22      2.72 o 
  -3  10   3      341.78      307.90      5.74 o 
  -2  10   3        1.90        3.95      0.87 o 
  -1  10   3      871.95      818.12     11.44 o 
   0  10   3        0.96        0.16      0.70 o 
   1  10   3        1.26        1.90      0.93 o 
   2  10   3      191.24      169.25      7.05 o 
   3  10   3      400.94      440.80     11.42 o 
   4  10   3        5.83        6.39      2.35 o 
   5  10   3       51.66       65.23      7.64 o 
   6  10   3       17.71       17.60      5.45 o 
  -8  11   3       37.96       33.62      4.40 o 
  -7  11   3        0.67        1.57      2.20 o 
  -6  11   3      226.18      207.04      6.83 o 
  -5  11   3      295.66      252.79      6.03 o 
  -4  11   3      532.19      505.42      9.85 o 
  -3  11   3     2061.83     2003.17     22.14 o 
  -2  11   3      855.74      776.07     10.45 o 
  -1  11   3       90.55       94.73      3.50 o 
   0  11   3       88.62       70.01      2.54 o 
   1  11   3      130.78      119.86      7.10 o 
   2  11   3       96.77      112.42      6.63 o 
   3  11   3        0.11        0.90      1.69 o 
   4  11   3       12.08       12.65      2.93 o 
   5  11   3        4.34        4.40      3.55 o 
   6  11   3       30.21       28.34      5.57 o 
  -8  12   3        2.95        2.94      2.72 o 
  -7  12   3        0.01        0.40      2.24 o 
  -6  12   3        4.60       10.46      2.49 o 
  -5  12   3        0.50        2.53      1.51 o 
  -4  12   3        1.15        2.80      1.35 o 
  -3  12   3       13.05       16.53      1.67 o 
  -2  12   3      547.20      579.52      8.67 o 
  -1  12   3      139.00      114.99      3.44 o 
   0  12   3      326.09      282.35      8.73 o 
   1  12   3      103.47       96.35      4.19 o 
   2  12   3     1069.86      997.36     15.70 o 
   3  12   3       51.63       70.58      4.99 o 
   4  12   3       79.27       86.95      6.16 o 
   5  12   3       13.13       25.89      5.21 o 
   6  12   3        9.38       16.65      5.14 o 
  -8  13   3        0.31        5.99      3.35 o 
  -7  13   3        3.12        0.46      2.24 o 
  -6  13   3       16.64       21.92      3.07 o 
  -5  13   3      229.98      231.21     10.08 o 
  -4  13   3       42.72       39.69      2.99 o 
  -3  13   3     1165.32     1183.08     16.56 o 
  -2  13   3        4.38        7.80      1.23 o 
  -1  13   3      123.62      144.35      3.74 o 
   0  13   3        9.66        9.38      1.26 o 
   1  13   3        1.12        1.93      1.01 o 
   2  13   3       36.44       47.96      3.42 o 
   3  13   3      151.57      149.29      7.36 o 
   4  13   3      193.32      178.14      7.97 o 
   5  13   3       89.29       92.90     12.90 o 
  -8  14   3        0.03        0.09      2.91 o 
  -7  14   3        2.21        2.01      2.34 o 
  -6  14   3        0.55        2.56      1.68 o 
  -5  14   3       20.01       26.50      2.92 o 
  -4  14   3        0.03        0.26      1.23 o 
  -3  14   3       25.25       32.63      2.30 o 
  -2  14   3        1.51        3.41      1.00 o 
  -1  14   3       31.82       20.18      2.19 o 
   0  14   3       16.05       13.17      2.03 o 
   1  14   3       12.54       12.33      1.66 o 
   2  14   3      626.04      601.91     11.33 o 
   3  14   3       41.50       30.06      3.65 o 
   4  14   3      318.27      322.34     11.89 o 
   5  14   3        8.65        3.61      6.14 o 
  -8  15   3        0.18        0.00      7.59 o 
  -7  15   3       22.19       24.21      4.96 o 
  -6  15   3        0.07        0.28      1.73 o 
  -5  15   3      113.11      122.72      5.16 o 
  -4  15   3       83.42       73.71      5.84 o 
  -3  15   3      181.53      187.90      4.77 o 
  -2  15   3       13.72       16.33      1.99 o 
  -1  15   3       24.20       27.77      2.65 o 
   0  15   3      744.01      713.43     12.91 o 
   1  15   3      523.92      469.64     14.98 o 
   2  15   3       22.01       31.39      4.61 o 
   3  15   3      467.73      420.07     24.13 o 
   4  15   3       42.19       41.72      7.04 o 
   5  15   3       63.17       61.33     12.35 o 
  -7  16   3        1.79        8.21      5.20 o 
  -6  16   3        4.50        5.12      2.08 o 
  -5  16   3       54.20       62.86      4.27 o 
  -4  16   3        0.14        1.47      1.52 o 
  -3  16   3      138.00      132.35      4.05 o 
  -2  16   3       30.35       26.61      2.56 o 
  -1  16   3      368.40      327.07      7.87 o 
   0  16   3      164.97      148.02      5.39 o 
   1  16   3      155.78      166.52      8.11 o 
   2  16   3      145.72      137.29      9.41 o 
   3  16   3       99.13      108.50      8.68 o 
   4  16   3        8.01        7.60      3.56 o 
   5  16   3       15.87        8.67      6.94 o 
  -7  17   3       19.72       26.15      5.45 o 
  -6  17   3        2.35        0.73      2.05 o 
  -5  17   3      159.75      162.12      5.88 o 
  -4  17   3      261.44      258.53      7.03 o 
  -3  17   3      373.87      353.79      7.07 o 
  -2  17   3       99.19      107.93      4.44 o 
  -1  17   3      519.72      494.69     10.31 o 
   0  17   3      380.21      348.76      8.73 o 
   1  17   3      600.35      546.55     14.62 o 
   2  17   3      310.70      300.12      9.71 o 
   3  17   3       65.59       59.18      6.81 o 
   4  17   3       75.61       83.46      8.80 o 
   5  17   3        0.51        7.66      7.44 o 
  -7  18   3       44.63       55.60      7.19 o 
  -6  18   3       17.51       16.53      3.25 o 
  -5  18   3      198.95      187.29      6.42 o 
  -4  18   3       27.11       23.77      2.81 o 
  -3  18   3      415.78      380.75      8.49 o 
  -2  18   3      109.88      120.10      4.81 o 
  -1  18   3      281.14      262.40      7.29 o 
   0  18   3      296.74      291.40      8.02 o 
   1  18   3      276.67      238.71      8.53 o 
   2  18   3       36.00       38.46      4.30 o 
   3  18   3      213.98      182.06     10.64 o 
   4  18   3       14.42       14.88      4.42 o 
   5  18   3        4.34        1.01      6.36 o 
  -7  19   3       25.89       28.26      5.71 o 
  -6  19   3       99.82       91.67      8.80 o 
  -5  19   3        9.56       10.73      2.84 o 
  -4  19   3      331.36      328.18     12.67 o 
  -3  19   3       59.89       72.72      4.80 o 
  -2  19   3      439.76      466.82      9.91 o 
  -1  19   3        3.99        3.45      2.45 o 
   0  19   3        7.37        6.67      1.95 o 
   1  19   3        2.80        6.76      2.32 o 
   2  19   3      201.18      219.76     10.06 o 
   3  19   3      126.35      144.68     10.53 o 
   4  19   3       34.54       42.88      6.48 o 
  -7  20   3       16.07       22.30      5.40 o 
  -6  20   3      117.54      132.82      7.56 o 
  -5  20   3      202.55      196.07      8.06 o 
  -4  20   3       28.86       35.99      3.88 o 
  -3  20   3      587.11      592.20     11.47 o 
  -2  20   3      601.50      538.18     10.98 o 
  -1  20   3      570.52      572.10     11.82 o 
   0  20   3      377.18      339.08      9.24 o 
   1  20   3      279.35      262.10     21.20 o 
   2  20   3        8.23        7.92      3.62 o 
   3  20   3       42.21       47.14      8.96 o 
   4  20   3        4.72        6.50      3.80 o 
  -7  21   3        0.86       -1.37      7.51 o 
  -6  21   3        6.90       11.01      3.21 o 
  -5  21   3        3.43        7.29      2.99 o 
  -4  21   3       27.48       22.03      4.23 o 
  -3  21   3        5.59        8.03      2.37 o 
  -2  21   3       45.47       43.15      3.66 o 
  -1  21   3      450.18      447.79     10.37 o 
   0  21   3        8.30        9.00      2.27 o 
   1  21   3      434.33      435.35     12.42 o 
   2  21   3       38.56       38.72     11.49 o 
   3  21   3        7.80       13.09      4.03 o 
   4  21   3        3.07        1.31      6.47 o 
  -6  22   3       30.52       41.99     14.88 o 
  -5  22   3       10.45        5.22      6.54 o 
  -4  22   3       26.62       31.27      4.79 o 
  -3  22   3        5.18        8.90      1.99 o 
  -2  22   3        3.27        6.03      1.80 o 
  -1  22   3      122.64      124.45      5.80 o 
   0  22   3       45.85       49.97      4.23 o 
   1  22   3       12.45       12.16      4.20 o 
   2  22   3        9.71       16.98      5.49 o 
   3  22   3        0.22       -1.99      3.17 o 
   4  22   3       19.58       13.35      6.14 o 
  -6  23   3        0.55       -0.44      3.97 o 
  -5  23   3        9.78        7.93      3.36 o 
  -4  23   3       93.94       95.08      8.10 o 
  -3  23   3        7.35       12.44      2.84 o 
  -2  23   3       60.72       72.56      8.65 o 
  -1  23   3        0.53        4.18      1.84 o 
   0  23   3       25.26       23.79      3.57 o 
   1  23   3       60.08       63.60      7.76 o 
   2  23   3        0.76        4.09      3.90 o 
   3  23   3       31.54       36.17      5.94 o 
   4  23   3        8.74        6.99      4.13 o 
  -6  24   3        5.61        6.62      3.76 o 
  -5  24   3       11.69       14.29      4.18 o 
  -4  24   3       12.98       14.15      3.70 o 
  -3  24   3       51.78       67.50      5.56 o 
  -2  24   3       16.47       17.60      2.65 o 
  -1  24   3      138.98      142.26      6.12 o 
   0  24   3       41.04       41.89      4.03 o 
   1  24   3        7.10       13.77      3.12 o 
   2  24   3       46.06       30.60      5.54 o 
   3  24   3        4.14        7.46      4.01 o 
   4  24   3        5.00       14.09      6.21 o 
  -6  25   3        7.17        9.32      5.92 o 
  -5  25   3       16.18       26.96      5.07 o 
  -4  25   3        0.48        9.54      3.78 o 
  -3  25   3       44.42       48.29      6.26 o 
  -2  25   3        0.07        3.08      2.39 o 
  -1  25   3       37.90       43.63      4.09 o 
   0  25   3       26.43       23.54      3.29 o 
   1  25   3        4.74        4.73      2.59 o 
   2  25   3        2.88       -1.13      3.35 o 
   3  25   3        9.52       22.87      5.21 o 
  -5  26   3       16.05       16.82      4.60 o 
  -4  26   3       30.53       28.37      5.21 o 
  -3  26   3        3.16        6.24      3.58 o 
  -2  26   3        0.70        0.95      2.34 o 
  -1  26   3      118.96      134.63      8.14 o 
   0  26   3        3.36        3.18      2.20 o 
   1  26   3       54.42       58.14      5.76 o 
   2  26   3       12.30       19.55      5.11 o 
   3  26   3        7.03        4.70      5.13 o 
  -5  27   3       16.34       22.79      6.36 o 
  -4  27   3       16.96       17.94      4.76 o 
  -3  27   3      102.10      100.49      9.22 o 
  -2  27   3       14.33       15.01      3.47 o 
  -1  27   3        6.54        2.00      2.43 o 
   0  27   3       13.05       10.96      3.07 o 
   1  27   3        0.15        1.80      2.63 o 
   2  27   3       22.53       16.74      4.86 o 
   3  27   3        8.14        9.97      8.09 o 
  -4  28   3       11.07       17.12      4.51 o 
  -3  28   3        4.13        1.47      5.82 o 
  -2  28   3        5.10        9.42      3.76 o 
  -1  28   3       19.11       17.73      4.54 o 
   0  28   3        7.74        8.77      3.77 o 
   1  28   3       38.66       34.71      4.74 o 
   2  28   3       40.80       43.42      6.79 o 
  -4  29   3        8.58       11.70      5.78 o 
  -3  29   3        8.57        9.75      4.06 o 
  -2  29   3       38.14       53.78      5.64 o 
  -1  29   3        1.53        7.88      3.12 o 
   0  29   3        3.64        8.13      3.52 o 
   1  29   3        8.59       13.17      4.39 o 
   2  29   3        3.71        9.97      6.79 o 
  -3  30   3        3.27        4.29      3.95 o 
  -2  30   3        3.05        0.33      2.85 o 
  -1  30   3        0.09        2.05      2.78 o 
   0  30   3        2.89        3.40      3.13 o 
   1  30   3       12.62        5.78      4.84 o 
  -2  31   3        6.20       13.90      4.33 o 
  -1  31   3       25.27       23.07      4.36 o 
   0  31   3        5.10        4.75      4.12 o 
  -8   0   4       22.44       26.73      5.36 o 
  -6   0   4      312.49      297.72     11.92 o 
  -4   0   4     1078.88     1026.78     20.00 o 
  -2   0   4       93.36       69.11      5.12 o 
   0   0   4      488.44      549.67     13.66 o 
   2   0   4       59.52       48.74      6.75 o 
   4   0   4      107.53      129.76      9.58 o 
   6   0   4       67.74       65.96     13.22 o 
  -9   1   4        3.15        1.95      3.32 o 
  -8   1   4        5.26        5.59      2.48 o 
  -7   1   4        1.91        0.45      1.96 o 
  -6   1   4       93.45       86.31      4.74 o 
  -5   1   4        1.79        2.60      1.00 o 
  -4   1   4       15.28       19.05      1.58 o 
  -3   1   4       58.79       53.47      2.43 o 
  -2   1   4       18.29       28.88      1.72 o 
  -1   1   4      251.96      261.58      5.77 o 
   0   1   4      974.07     1010.66     14.72 o 
   1   1   4     1257.90     1233.13     20.61 o 
   2   1   4      233.58      232.02      6.37 o 
   3   1   4      190.97      167.33      8.76 o 
   4   1   4        4.41        8.04      2.89 o 
   5   1   4        0.00        0.52      3.07 o 
   6   1   4       16.57       24.50      8.42 o 
  -9   2   4        3.14        6.83      3.28 o 
  -8   2   4        0.40        1.20      2.23 o 
  -7   2   4       32.32       30.09      3.46 o 
  -6   2   4       93.69       90.49      4.81 o 
  -5   2   4        1.14        2.29      1.04 o 
  -4   2   4      869.16      806.58      9.88 o 
  -3   2   4       34.54       35.72      1.69 o 
  -2   2   4       22.14       23.83      1.26 o 
  -1   2   4     1427.19     1510.37     17.26 o 
   0   2   4      535.16      534.10      9.45 o 
   1   2   4        6.68        5.81      2.07 o 
   2   2   4        9.24       15.35      3.41 o 
   3   2   4       33.55       42.86      3.35 o 
   4   2   4       16.52       15.92      4.06 o 
   5   2   4       31.13       36.28      5.25 o 
   6   2   4       39.45       55.53      9.59 o 
  -9   3   4        2.10        5.01      3.33 o 
  -8   3   4        2.40        2.82      2.35 o 
  -7   3   4       14.03       14.98      2.88 o 
  -6   3   4       13.27       13.86      2.37 o 
  -5   3   4        6.80        7.40      1.62 o 
  -4   3   4      691.42      683.25      9.64 o 
  -3   3   4      299.09      328.84      5.00 o 
  -2   3   4     2102.25     2207.25     21.08 o 
  -1   3   4        3.51        0.22      0.83 o 
   0   3   4       62.40       80.04      3.48 o 
   1   3   4      456.89      419.19      9.86 o 
   2   3   4       90.60       85.15      4.12 o 
   3   3   4        1.77        1.86      1.39 o 
   4   3   4        5.19        6.93      3.50 o 
   5   3   4       24.36       22.55      4.36 o 
   6   3   4       19.16       22.26      4.85 o 
  -9   4   4        0.01        2.58      3.14 o 
  -8   4   4       11.33        9.37      4.04 o 
  -7   4   4        6.36        8.59      2.27 o 
  -6   4   4      121.19      129.57      6.15 o 
  -5   4   4       75.39       78.25      3.74 o 
  -4   4   4      345.62      381.83      6.03 o 
  -3   4   4       29.85       28.12      1.55 o 
  -2   4   4      527.91      556.37      6.90 o 
  -1   4   4     1238.63     1227.56     14.74 o 
   0   4   4      194.64      196.37      5.70 o 
   1   4   4      869.58      819.67     15.21 o 
   2   4   4        0.61        2.22      1.15 o 
   3   4   4        2.55        5.64      1.59 o 
   4   4   4        4.66        2.24      3.09 o 
   5   4   4       45.22       59.69      7.88 o 
   6   4   4        4.00        6.48      3.91 o 
  -9   5   4        0.08       -1.58      2.95 o 
  -8   5   4        0.00        0.41      2.24 o 
  -7   5   4        0.79        1.94      2.00 o 
  -6   5   4        0.12        3.38      1.79 o 
  -5   5   4       54.15       56.94      3.11 o 
  -4   5   4       36.70       31.45      1.94 o 
  -3   5   4     1387.20     1396.34     14.58 o 
  -2   5   4        4.68        8.07      1.14 o 
  -1   5   4      556.25      508.82      7.96 o 
   0   5   4     1156.71     1179.63     14.37 o 
   1   5   4        0.57        0.66      0.92 o 
   2   5   4      755.08      689.06     10.96 o 
   3   5   4      191.26      160.50      5.88 o 
   4   5   4       13.39        8.48      7.15 o 
   5   5   4       44.08       41.32      6.66 o 
   6   5   4        6.59       15.15      4.75 o 
  -9   6   4        0.03        6.20      4.11 o 
  -8   6   4       14.32       12.18      2.94 o 
  -7   6   4       56.11       62.43      4.72 o 
  -6   6   4      103.60      101.73      4.94 o 
  -5   6   4     1254.94     1174.37     20.40 o 
  -4   6   4      442.31      451.85      6.75 o 
  -3   6   4     2347.03     2508.92     23.97 o 
  -2   6   4     3976.28     4557.14     45.04 o 
  -1   6   4       47.05       80.61      2.83 o 
   0   6   4     2168.88     2612.71     27.57 o 
   1   6   4       44.06       49.63      3.02 o 
   2   6   4       38.86       27.59      3.99 o 
   3   6   4       20.27       21.64      3.38 o 
   4   6   4       46.84       47.02      6.23 o 
   5   6   4       17.41       19.28      5.25 o 
   6   6   4        3.56       11.25      5.14 o 
  -9   7   4        1.69       -0.87      5.06 o 
  -8   7   4        9.94       10.43      2.88 o 
  -7   7   4       16.28       19.51      3.06 o 
  -6   7   4      126.83      112.13      5.02 o 
  -5   7   4       20.07       25.85      2.54 o 
  -4   7   4       45.74       54.50      2.36 o 
  -3   7   4     1383.06     1349.40     14.30 o 
  -2   7   4       52.98       50.48      2.42 o 
  -1   7   4     1499.48     1529.62     19.84 o 
   0   7   4      112.77      115.97      3.00 o 
   1   7   4       54.89       76.32      4.43 o 
   2   7   4        6.27        3.36      1.42 o 
   3   7   4       11.65       22.05      3.27 o 
   4   7   4      107.68      113.45      9.13 o 
   5   7   4       41.78       45.32      7.03 o 
  -8   8   4       21.07       22.75      3.55 o 
  -7   8   4        0.48        2.01      2.02 o 
  -6   8   4       39.44       41.64      3.76 o 
  -5   8   4       34.14       37.58      2.66 o 
  -4   8   4       93.80       79.36      2.75 o 
  -3   8   4      123.13      107.00      3.62 o 
  -2   8   4      563.54      472.32      8.18 o 
  -1   8   4       25.08       16.96      1.51 o 
   0   8   4      544.46      498.01      8.78 o 
   1   8   4       87.38      105.28      4.60 o 
   2   8   4        0.06       -0.14      1.22 o 
   3   8   4      101.07      106.02      6.39 o 
   4   8   4       62.04       64.58      5.71 o 
   5   8   4       36.30       41.83      9.82 o 
  -8   9   4        0.01        0.72      2.34 o 
  -7   9   4      102.41      101.48      5.76 o 
  -6   9   4       21.61       19.86      2.81 o 
  -5   9   4      206.32      185.76      5.01 o 
  -4   9   4       32.37       29.99      2.27 o 
  -3   9   4       44.18       39.33      2.51 o 
  -2   9   4      537.94      481.25      7.74 o 
  -1   9   4      231.47      239.89      5.04 o 
   0   9   4        2.76        0.69      1.22 o 
   1   9   4        0.94        1.28      1.72 o 
   2   9   4      146.32      110.27      6.13 o 
   3   9   4       11.70       10.66      3.39 o 
   4   9   4      244.33      231.06     11.48 o 
   5   9   4       19.59       24.20      8.89 o 
  -8  10   4        0.33       -0.92      2.79 o 
  -7  10   4       97.68       84.06      9.31 o 
  -6  10   4       34.95       45.70      4.52 o 
  -5  10   4       38.96       43.22      3.37 o 
  -4  10   4      171.89      195.90      4.84 o 
  -3  10   4      107.76      112.83      3.56 o 
  -2  10   4      325.27      235.22      7.75 o 
  -1  10   4      960.80      923.01     12.21 o 
   0  10   4      906.75      813.52     22.07 o 
   1  10   4        4.64        7.32      2.62 o 
   2  10   4       35.02       28.48      3.78 o 
   3  10   4       36.58       27.29      5.60 o 
   4  10   4       40.07       31.27      5.36 o 
   5  10   4       20.08       21.17      7.87 o 
  -8  11   4        0.44       -1.87      2.80 o 
  -7  11   4        3.20        6.61      2.94 o 
  -6  11   4        0.21        1.66      1.78 o 
  -5  11   4        8.36        9.51      1.87 o 
  -4  11   4      225.02      207.85      7.38 o 
  -3  11   4      463.58      423.73      7.47 o 
  -2  11   4      587.88      600.47      9.20 o 
  -1  11   4      112.73       88.68      5.58 o 
   0  11   4        8.04       11.90      2.40 o 
   1  11   4       80.23       80.77      6.18 o 
   2  11   4      190.18      188.47     10.47 o 
   3  11   4        4.05        5.50      3.02 o 
   4  11   4       14.38       19.37      4.46 o 
   5  11   4        4.04        6.07      6.57 o 
  -8  12   4        0.81        2.26      3.16 o 
  -7  12   4        3.41        0.92      2.53 o 
  -6  12   4        0.04       -0.54      2.16 o 
  -5  12   4        9.71       11.54      2.14 o 
  -4  12   4        3.82        5.17      1.33 o 
  -3  12   4      219.34      216.48      5.15 o 
  -2  12   4        1.62        0.22      0.91 o 
  -1  12   4      757.85      766.19     13.38 o 
   0  12   4       16.69       11.98      2.44 o 
   1  12   4      213.05      210.06      7.88 o 
   2  12   4       11.84       20.18      3.96 o 
   3  12   4       53.76       46.45      6.19 o 
   4  12   4        4.49        3.44      3.26 o 
   5  12   4       60.66       71.16     13.58 o 
  -8  13   4       37.04       36.06      5.17 o 
  -7  13   4       12.25       11.46      4.18 o 
  -6  13   4       64.75       57.05      6.90 o 
  -5  13   4       92.82       87.30      4.68 o 
  -4  13   4       77.80       76.81      3.48 o 
  -3  13   4        6.92       10.17      1.73 o 
  -2  13   4      925.79      852.27     15.15 o 
  -1  13   4      346.40      312.54      8.05 o 
   0  13   4      231.45      223.90      7.89 o 
   1  13   4      722.44      668.19     20.41 o 
   2  13   4        0.89       -1.34      1.66 o 
   3  13   4       25.51       23.89      4.83 o 
   4  13   4        4.74        5.93      3.94 o 
   5  13   4        3.91        5.35      7.15 o 
  -8  14   4        0.06        5.47      3.52 o 
  -7  14   4        4.88        9.07      3.09 o 
  -6  14   4        2.65        7.98      2.24 o 
  -5  14   4        0.07        4.38      1.84 o 
  -4  14   4       18.61       20.70      2.15 o 
  -3  14   4       90.43       95.83      3.72 o 
  -2  14   4      318.31      303.94      7.59 o 
  -1  14   4      927.50      881.45     15.06 o 
   0  14   4      261.92      259.34     13.32 o 
   1  14   4      128.60      144.77      6.96 o 
   2  14   4       95.09       99.54      6.55 o 
   3  14   4        0.54        4.08      3.01 o 
   4  14   4       26.99       26.42      5.50 o 
   5  14   4        2.76       -0.79      6.07 o 
  -8  15   4        1.96        6.10      4.84 o 
  -7  15   4        4.58        7.19      2.89 o 
  -6  15   4        6.52        8.70      2.30 o 
  -5  15   4       49.63       54.60      5.94 o 
  -4  15   4      133.99      122.61      4.77 o 
  -3  15   4      356.52      353.44      8.29 o 
  -2  15   4     1014.13      961.70     15.80 o 
  -1  15   4       42.24       57.94      4.22 o 
   0  15   4      538.34      530.47     14.59 o 
   1  15   4      273.36      265.76     12.98 o 
   2  15   4      239.81      205.00      8.29 o 
   3  15   4      151.64      132.23     10.80 o 
   4  15   4       88.54       80.97      8.60 o 
  -8  16   4        7.16       15.32      8.96 o 
  -7  16   4       46.17       50.57      7.37 o 
  -6  16   4        1.39        0.50      1.89 o 
  -5  16   4      156.87      141.08      5.83 o 
  -4  16   4        0.12        1.85      1.64 o 
  -3  16   4      259.57      254.35      7.95 o 
  -2  16   4      122.62      112.52      4.91 o 
  -1  16   4       96.94       93.97      5.09 o 
   0  16   4      320.31      284.87      9.39 o 
   1  16   4       40.44       48.85      4.88 o 
   2  16   4       41.30       37.01      4.35 o 
   3  16   4        3.26        2.29      5.45 o 
   4  16   4        2.85        0.49      3.36 o 
  -7  17   4       10.28        9.84      3.37 o 
  -6  17   4       14.60       21.78      3.09 o 
  -5  17   4        1.38        2.22      1.89 o 
  -4  17   4        6.47       13.64      2.62 o 
  -3  17   4      208.68      196.22      6.19 o 
  -2  17   4       65.75       63.45      4.92 o 
  -1  17   4      277.03      260.41      7.65 o 
   0  17   4     1120.56     1052.49     23.29 o 
   1  17   4       22.54       20.02      3.61 o 
   2  17   4      416.15      371.71     11.59 o 
   3  17   4       16.34       12.85      3.91 o 
   4  17   4       27.34       31.03      6.07 o 
  -7  18   4       28.07       28.90      5.67 o 
  -6  18   4       35.71       45.67      4.11 o 
  -5  18   4        0.87        0.95      2.72 o 
  -4  18   4      455.35      431.10     11.31 o 
  -3  18   4       23.13       36.10      3.31 o 
  -2  18   4      264.99      247.47      7.30 o 
  -1  18   4      500.16      527.20     11.55 o 
   0  18   4       64.28       69.12      5.59 o 
   1  18   4      124.64      138.28      7.41 o 
   2  18   4      112.44      106.77     12.79 o 
   3  18   4       11.33       14.24      5.67 o 
   4  18   4        3.71        3.32      8.45 o 
  -7  19   4        7.05        8.69      4.77 o 
  -6  19   4       15.83       19.66      3.70 o 
  -5  19   4        0.45        4.50      2.26 o 
  -4  19   4        9.89       15.22      2.79 o 
  -3  19   4       66.50       66.82      4.43 o 
  -2  19   4      142.39      147.12      5.91 o 
  -1  19   4       17.07       13.40      2.52 o 
   0  19   4       13.12       15.19      3.25 o 
   1  19   4       19.36       31.85      4.27 o 
   2  19   4        0.93        5.06      3.97 o 
   3  19   4        1.27       -1.31      5.38 o 
   4  19   4       36.04       29.66      6.14 o 
  -7  20   4        1.17       -0.91      3.74 o 
  -6  20   4        5.34        8.94      4.23 o 
  -5  20   4       27.27       37.74      6.24 o 
  -4  20   4       52.06       52.36      9.41 o 
  -3  20   4       61.48       67.85      4.53 o 
  -2  20   4       77.82       90.37      6.92 o 
  -1  20   4        3.06        1.69      2.33 o 
   0  20   4       89.94       99.90      6.84 o 
   1  20   4        5.21        5.28      2.60 o 
   2  20   4       44.66       47.41      6.79 o 
   3  20   4       44.16       46.02      6.88 o 
   4  20   4        0.04        0.88      4.55 o 
  -6  21   4       41.90       41.97      5.86 o 
  -5  21   4       23.31       26.90      4.54 o 
  -4  21   4        4.81        8.97      3.11 o 
  -3  21   4       23.37       29.92      3.26 o 
  -2  21   4       10.82        7.58      2.18 o 
  -1  21   4      197.01      179.82      7.63 o 
   0  21   4       39.43       43.77      6.01 o 
   1  21   4      217.05      201.53      8.74 o 
   2  21   4       87.44       89.27      8.99 o 
   3  21   4        0.07        0.40      3.57 o 
   4  21   4       10.87       14.38      6.28 o 
  -6  22   4        0.87        1.93      3.02 o 
  -5  22   4      128.73      140.35     10.04 o 
  -4  22   4       39.51       50.23      4.85 o 
  -3  22   4       71.65       75.54      5.98 o 
  -2  22   4       44.98       40.30      3.86 o 
  -1  22   4       39.91       37.41      3.90 o 
   0  22   4      178.19      170.71      8.04 o 
   1  22   4       14.51       19.69      3.56 o 
   2  22   4        5.83        1.68      3.44 o 
   3  22   4        0.01       -1.75      3.49 o 
  -6  23   4        0.20       -0.77      3.16 o 
  -5  23   4       16.09       26.83      6.03 o 
  -4  23   4        0.01        2.43      2.36 o 
  -3  23   4       78.46       85.68      5.25 o 
  -2  23   4        5.13        7.84      2.26 o 
  -1  23   4        2.36        2.75      2.02 o 
   0  23   4      106.02      101.86      7.18 o 
   1  23   4       49.27       50.42      5.45 o 
   2  23   4       77.53       76.21      8.56 o 
   3  23   4        1.24        4.77      5.49 o 
  -6  24   4        1.20        4.91      5.92 o 
  -5  24   4       33.98       37.42      6.03 o 
  -4  24   4       10.99       13.50      3.98 o 
  -3  24   4       73.57       73.39      5.04 o 
  -2  24   4        0.03        1.00      1.90 o 
  -1  24   4       55.39       55.69      4.66 o 
   0  24   4       27.96       37.39      4.62 o 
   1  24   4        0.62       -1.64      2.42 o 
   2  24   4        5.50        9.38      4.77 o 
   3  24   4        2.21        1.47      4.30 o 
  -6  25   4       21.48       35.33      8.89 o 
  -5  25   4       19.35       17.98      5.27 o 
  -4  25   4        6.83        4.11      3.35 o 
  -3  25   4        0.76        5.28      2.83 o 
  -2  25   4        5.52        7.35      2.43 o 
  -1  25   4       11.23       11.00      2.66 o 
   0  25   4        9.12        8.98      3.63 o 
   1  25   4       71.13       74.24      6.68 o 
   2  25   4        0.32       -2.02      3.65 o 
  -5  26   4        0.90        3.74      3.72 o 
  -4  26   4       16.78       28.68     10.84 o 
  -3  26   4        7.16        9.00      3.26 o 
  -2  26   4        8.76       13.11      2.82 o 
  -1  26   4      100.72       93.10      6.13 o 
   0  26   4       57.01       70.56      6.44 o 
   1  26   4        3.72        4.58      3.53 o 
   2  26   4        8.26       16.09      5.26 o 
  -4  27   4        3.79       10.41      5.13 o 
  -3  27   4        7.56       12.64      4.27 o 
  -2  27   4       20.62       28.64      4.55 o 
  -1  27   4        0.05        5.44      2.45 o 
   0  27   4        0.20        2.20      2.78 o 
   1  27   4       21.39       14.54      4.01 o 
   2  27   4        1.15        1.37      6.86 o 
  -4  28   4        0.86       -0.74      3.44 o 
  -3  28   4        5.85        6.17      3.89 o 
  -2  28   4        0.13        2.70      2.82 o 
  -1  28   4       63.37       76.99      6.98 o 
   0  28   4        2.29       -0.18      2.66 o 
   1  28   4       56.64       62.68      7.76 o 
  -3  29   4       21.70       33.60      6.10 o 
  -2  29   4        9.45       20.77      7.69 o 
  -1  29   4        9.10       16.85      3.97 o 
   0  29   4        0.20        0.76      2.74 o 
   1  29   4        0.04        4.70      5.63 o 
  -2  30   4       36.12       25.93      7.73 o 
  -1  30   4       33.15       34.53      6.83 o 
   0  30   4       26.69       34.75      8.67 o 
  -9   0   5        4.09        3.03      4.91 o 
  -7   0   5        2.98        9.25      3.14 o 
  -5   0   5      349.31      363.59      9.08 o 
  -3   0   5     2270.87     2229.66     41.02 o 
  -1   0   5      105.69       96.01      6.50 o 
   1   0   5        7.90        5.38      5.09 o 
   3   0   5      420.70      406.59     14.02 o 
   5   0   5       38.29       59.02     11.56 o 
  -9   1   5        5.84        7.27      3.62 o 
  -8   1   5        0.46        1.96      2.26 o 
  -7   1   5       10.04       12.34      2.83 o 
  -6   1   5       11.24       15.83      2.22 o 
  -5   1   5        0.98        3.06      0.98 o 
  -4   1   5       25.74       18.79      2.56 o 
  -3   1   5       72.92       75.13      2.45 o 
  -2   1   5     1212.19     1098.55     12.39 o 
  -1   1   5        6.41        8.89      1.57 o 
   0   1   5       49.75       43.14      3.16 o 
   1   1   5       27.05       34.84      3.25 o 
   2   1   5      296.87      262.31     11.21 o 
   3   1   5        8.88       17.72      2.78 o 
   4   1   5       41.00       51.52      5.85 o 
   5   1   5        5.29       11.88      5.34 o 
  -9   2   5        2.83        4.36      3.56 o 
  -8   2   5        4.78        7.36      2.52 o 
  -7   2   5        1.87        7.76      2.12 o 
  -6   2   5        3.99        6.30      1.71 o 
  -5   2   5      132.66      111.83      3.30 o 
  -4   2   5      253.74      242.02      4.91 o 
  -3   2   5      419.49      385.26      5.90 o 
  -2   2   5       28.50       42.74      2.92 o 
  -1   2   5       68.36       65.80      5.18 o 
   0   2   5      218.83      203.08      5.84 o 
   1   2   5        0.36        0.17      1.39 o 
   2   2   5      340.10      303.52      8.07 o 
   3   2   5        0.01        4.63      2.08 o 
   4   2   5      151.06      152.72     10.73 o 
   5   2   5        2.33       -1.08      6.07 o 
  -9   3   5        0.20        5.20      4.98 o 
  -8   3   5        2.34        7.74      2.77 o 
  -7   3   5       10.54        7.30      2.17 o 
  -6   3   5       47.49       42.55      3.41 o 
  -5   3   5       85.58       77.44      2.99 o 
  -4   3   5      404.35      371.94      6.00 o 
  -3   3   5       93.83      111.39      3.51 o 
  -2   3   5      216.84      218.27      4.84 o 
  -1   3   5      174.15      198.40      6.02 o 
   0   3   5        0.68        1.40      1.19 o 
   1   3   5      379.22      353.89      8.44 o 
   2   3   5       26.21       23.05      2.56 o 
   3   3   5       82.01       90.18      6.36 o 
   4   3   5       49.52       45.01      9.17 o 
   5   3   5       12.56       17.64      6.97 o 
  -9   4   5       10.83        3.83      4.70 o 
  -8   4   5        0.18       -0.36      2.55 o 
  -7   4   5       23.28       13.95      2.49 o 
  -6   4   5       33.09       41.08      3.39 o 
  -5   4   5        1.27        2.61      1.06 o 
  -4   4   5     1202.73     1195.03     15.20 o 
  -3   4   5      241.55      218.60      4.94 o 
  -2   4   5      633.55      713.24     13.16 o 
  -1   4   5      463.26      458.81     13.21 o 
   0   4   5      375.61      333.85      7.69 o 
   1   4   5       62.07       78.79      4.44 o 
   2   4   5       10.64        9.54      2.58 o 
   3   4   5        2.78        3.85      2.89 o 
   4   4   5      121.99      149.32     15.68 o 
   5   4   5        0.69        0.98      4.21 o 
  -9   5   5        0.18       -0.79      4.41 o 
  -8   5   5       64.56       63.98      6.17 o 
  -7   5   5       17.81       25.97      4.98 o 
  -6   5   5      248.67      255.15      8.37 o 
  -5   5   5       77.39       76.86      3.96 o 
  -4   5   5       73.66       89.44      3.46 o 
  -3   5   5      171.89      142.30      3.92 o 
  -2   5   5       63.27       55.30      3.72 o 
  -1   5   5      320.98      271.59      9.13 o 
   0   5   5      338.49      292.28      7.09 o 
   1   5   5      430.81      398.66     11.20 o 
   2   5   5      228.61      187.19      7.65 o 
   3   5   5      586.72      552.26     17.85 o 
   4   5   5        7.16        7.66      5.92 o 
   5   5   5      164.22      140.44     16.90 o 
  -9   6   5        0.07        2.46      4.84 o 
  -8   6   5        3.44       10.08      3.38 o 
  -7   6   5        9.69       15.12      3.28 o 
  -6   6   5        0.12        4.26      2.33 o 
  -5   6   5      130.04      123.40      5.17 o 
  -4   6   5       65.66       66.93      3.22 o 
  -3   6   5        2.04        1.82      0.91 o 
  -2   6   5        1.43        0.62      0.96 o 
  -1   6   5      924.59      939.68     14.43 o 
   0   6   5       12.62       16.63      2.01 o 
   1   6   5     1210.97     1219.29     26.19 o 
   2   6   5        1.48        7.94      2.48 o 
   3   6   5      382.79      363.73     29.40 o 
   4   6   5        5.47        9.68      6.00 o 
   5   6   5       32.73       37.13     10.40 o 
  -8   7   5       11.55       11.05      3.46 o 
  -7   7   5       41.78       31.43      5.00 o 
  -6   7   5      215.75      194.48     10.03 o 
  -5   7   5       37.01       35.81      3.04 o 
  -4   7   5      339.80      311.48      6.42 o 
  -3   7   5        1.25        1.16      0.90 o 
  -2   7   5        0.31        0.76      0.88 o 
  -1   7   5       81.94      101.43      3.56 o 
   0   7   5      328.41      346.15     10.15 o 
   1   7   5       10.81       15.85      3.07 o 
   2   7   5      757.46      716.41     16.59 o 
   3   7   5        1.67        3.22      3.29 o 
   4   7   5      102.02       86.54     13.44 o 
   5   7   5        1.43       -3.54      5.63 o 
  -8   8   5       12.10       12.26      5.96 o 
  -7   8   5       74.63       78.47      6.08 o 
  -6   8   5       13.55       17.18      3.03 o 
  -5   8   5       63.09       63.28      3.95 o 
  -4   8   5       24.41       16.79      1.82 o 
  -3   8   5        1.46        2.82      1.05 o 
  -2   8   5      473.60      419.44      7.45 o 
  -1   8   5      844.51      766.14     13.55 o 
   0   8   5      652.95      634.82     14.80 o 
   1   8   5      323.91      323.04     10.58 o 
   2   8   5      290.71      267.08      9.54 o 
   3   8   5      169.53      149.04     10.31 o 
   4   8   5       66.01       74.91     12.93 o 
   5   8   5       54.28       45.37     11.13 o 
  -8   9   5        0.21        5.47      2.95 o 
  -7   9   5       70.79       69.21      5.83 o 
  -6   9   5       84.73       96.15      5.15 o 
  -5   9   5      248.36      224.33      6.47 o 
  -4   9   5       69.50       61.16      3.61 o 
  -3   9   5      192.33      198.05      5.96 o 
  -2   9   5      275.36      307.08     15.11 o 
  -1   9   5      133.76      126.56      6.57 o 
   0   9   5       25.03       42.56      4.30 o 
   1   9   5        7.50        9.57      2.67 o 
   2   9   5       70.74       63.78      6.94 o 
   3   9   5        2.29        6.16      3.22 o 
   4   9   5        1.57        4.91      6.00 o 
   5   9   5        1.94        2.09      6.79 o 
  -8  10   5        1.17        6.38      5.56 o 
  -7  10   5        7.10        7.89      2.97 o 
  -6  10   5        5.98       12.59      2.47 o 
  -5  10   5      105.76      109.47      4.93 o 
  -4  10   5       29.43       37.07      2.67 o 
  -3  10   5       95.00       96.96      4.98 o 
  -2  10   5       84.52       75.96      4.32 o 
  -1  10   5       28.25       26.76      2.90 o 
   0  10   5      244.23      221.90      8.28 o 
   1  10   5      154.31      146.57     10.16 o 
   2  10   5       14.67       13.38      3.81 o 
   3  10   5       62.91       63.48      7.46 o 
   4  10   5        2.26        3.18      6.07 o 
  -8  11   5        6.08       15.69      3.79 o 
  -7  11   5        2.53        3.86      2.53 o 
  -6  11   5       68.67       70.34      5.94 o 
  -5  11   5       25.24       26.65      2.91 o 
  -4  11   5      101.29       86.06      3.89 o 
  -3  11   5      135.73      115.53      3.95 o 
  -2  11   5      134.63      128.99      5.12 o 
  -1  11   5      473.66      428.34      9.93 o 
   0  11   5       23.64       29.83      4.63 o 
   1  11   5        9.04       11.22      2.83 o 
   2  11   5        0.07        3.51      2.76 o 
   3  11   5        5.06        7.66      3.41 o 
   4  11   5        3.17       10.19      6.57 o 
  -8  12   5        0.55        2.29      2.96 o 
  -7  12   5       13.82       11.59      4.30 o 
  -6  12   5        0.04        3.61      2.31 o 
  -5  12   5       40.30       43.93      3.65 o 
  -4  12   5      125.81      113.67      4.14 o 
  -3  12   5       85.08       71.79      4.21 o 
  -2  12   5       13.45       17.92      2.46 o 
  -1  12   5       55.81       46.44      4.10 o 
   0  12   5      892.10      915.30     19.19 o 
   1  12   5       32.45       41.99      4.86 o 
   2  12   5       12.70       16.74      3.80 o 
   3  12   5        5.96        3.68      4.23 o 
   4  12   5       43.21       36.34      9.46 o 
  -8  13   5        3.08        1.00      4.02 o 
  -7  13   5      152.98      163.62      8.15 o 
  -6  13   5        0.26        2.63      1.95 o 
  -5  13   5      503.46      492.40     10.51 o 
  -4  13   5      107.68      105.92      4.22 o 
  -3  13   5       37.97       44.59      3.56 o 
  -2  13   5      306.98      289.59      7.89 o 
  -1  13   5      120.77      113.95      7.15 o 
   0  13   5      146.60      147.29      7.58 o 
   1  13   5        4.00        3.68      2.23 o 
   2  13   5       47.93       40.36      4.89 o 
   3  13   5       11.86       21.32      4.69 o 
   4  13   5        0.60        3.85      3.61 o 
  -8  14   5        0.20       -0.38      3.15 o 
  -7  14   5        2.73        4.15      2.98 o 
  -6  14   5        1.48        6.13      2.17 o 
  -5  14   5       15.90       19.63      2.75 o 
  -4  14   5        2.83        2.80      1.64 o 
  -3  14   5       31.88       37.29      3.38 o 
  -2  14   5       83.51       80.48      4.81 o 
  -1  14   5       32.79       26.50      3.10 o 
   0  14   5      246.82      221.61      8.68 o 
   1  14   5       26.43       22.14      5.81 o 
   2  14   5      116.09      121.65      9.33 o 
   3  14   5        2.43        3.42      3.31 o 
   4  14   5        2.87        0.25      3.48 o 
  -8  15   5        0.09       -0.48      4.38 o 
  -7  15   5       26.37       40.81      4.86 o 
  -6  15   5       10.75       11.36      2.55 o 
  -5  15   5      107.65      113.44      8.44 o 
  -4  15   5        8.11       12.03      2.23 o 
  -3  15   5      142.87      121.63      5.31 o 
  -2  15   5      535.96      519.13     11.39 o 
  -1  15   5       71.35       71.52      4.98 o 
   0  15   5       74.94       82.84      6.95 o 
   1  15   5        1.13        2.54      2.20 o 
   2  15   5       31.71       32.51      5.50 o 
   3  15   5        0.57        1.37      3.45 o 
   4  15   5        0.49        3.02      3.95 o 
  -8  16   5       17.98       12.06      5.38 o 
  -7  16   5       10.55       17.75      3.71 o 
  -6  16   5      152.73      145.88      6.24 o 
  -5  16   5      178.93      185.27      7.49 o 
  -4  16   5      527.42      501.12     11.42 o 
  -3  16   5      641.12      621.89     12.46 o 
  -2  16   5      533.08      484.60     11.09 o 
  -1  16   5        6.39       11.73      2.50 o 
   0  16   5      206.04      190.00      8.29 o 
   1  16   5       19.81       16.65      6.19 o 
   2  16   5       32.60       38.59      6.23 o 
   3  16   5       38.52       37.28      8.89 o 
   4  16   5        0.27       -3.97      4.55 o 
  -7  17   5        0.02        1.20      2.79 o 
  -6  17   5       63.24       69.68      5.61 o 
  -5  17   5       40.44       49.48      4.85 o 
  -4  17   5      105.10      109.18      5.55 o 
  -3  17   5      301.76      244.62      7.48 o 
  -2  17   5        1.47        0.90      1.75 o 
  -1  17   5      257.60      201.10      7.29 o 
   0  17   5       13.15       17.08      3.29 o 
   1  17   5      103.33       86.00      7.55 o 
   2  17   5       92.28       87.60     13.11 o 
   3  17   5       10.96        4.05      4.62 o 
   4  17   5        4.01        5.71      5.49 o 
  -7  18   5       10.04        9.73      3.49 o 
  -6  18   5        0.07       -1.35      2.46 o 
  -5  18   5       22.90       23.74      5.37 o 
  -4  18   5       40.81       33.02      4.05 o 
  -3  18   5       75.62       70.39      4.80 o 
  -2  18   5       21.22       23.37      3.19 o 
  -1  18   5      127.48      110.83      6.23 o 
   0  18   5        3.70        5.00      2.86 o 
   1  18   5       29.77       33.87      4.66 o 
   2  18   5       20.58       25.04      8.02 o 
   3  18   5        3.62        2.17      5.35 o 
  -7  19   5        0.79        4.01      3.69 o 
  -6  19   5       13.80       18.20      3.42 o 
  -5  19   5        9.63       11.09      3.40 o 
  -4  19   5       33.95       40.51      4.54 o 
  -3  19   5        3.43        5.95      2.06 o 
  -2  19   5       24.92       31.22      3.68 o 
  -1  19   5        0.21        4.91      2.12 o 
   0  19   5        0.14       -1.33      2.07 o 
   1  19   5      193.33      173.78     13.31 o 
   2  19   5        0.50        3.81      3.57 o 
   3  19   5       33.39       41.89      7.09 o 
  -6  20   5        9.20        8.47      3.14 o 
  -5  20   5       10.66        7.04      2.76 o 
  -4  20   5       98.88      105.87      8.21 o 
  -3  20   5       31.29       41.01      3.89 o 
  -2  20   5      122.31      109.88      6.14 o 
  -1  20   5       34.09       44.69      6.13 o 
   0  20   5       14.41       13.43      3.20 o 
   1  20   5       32.92       39.25      5.16 o 
   2  20   5        6.02        9.38      5.74 o 
   3  20   5        4.47        5.72      4.52 o 
  -6  21   5       18.46       23.00      3.94 o 
  -5  21   5        0.76        4.44      2.64 o 
  -4  21   5       32.17       31.49      4.15 o 
  -3  21   5      147.38      163.70      6.71 o 
  -2  21   5       49.96       43.47      4.20 o 
  -1  21   5      181.31      182.24      8.43 o 
   0  21   5      101.97       78.92      8.56 o 
   1  21   5        9.43        6.33      2.91 o 
   2  21   5       42.26       35.35      6.33 o 
   3  21   5       44.78       45.95      9.61 o 
  -6  22   5        4.24        4.52      4.55 o 
  -5  22   5       21.11       30.06      4.15 o 
  -4  22   5       39.14       40.28      4.53 o 
  -3  22   5       26.88       35.86      3.74 o 
  -2  22   5       37.70       46.27      4.42 o 
  -1  22   5        9.16        9.64      2.71 o 
   0  22   5        9.84       18.27      3.94 o 
   1  22   5        7.94       11.29      3.55 o 
   2  22   5        1.13        4.53      4.03 o 
  -6  23   5        2.88        3.61      4.98 o 
  -5  23   5        0.37        1.98      2.50 o 
  -4  23   5        6.66       11.61      3.12 o 
  -3  23   5        3.89        6.84      2.61 o 
  -2  23   5       90.43       94.10      6.09 o 
  -1  23   5        5.24        3.99      2.27 o 
   0  23   5        1.47        1.50      2.55 o 
   1  23   5        4.92       -0.08      2.80 o 
   2  23   5       19.18       27.35      5.82 o 
  -6  24   5        0.34       10.76      6.72 o 
  -5  24   5       21.44       24.32      5.23 o 
  -4  24   5        2.24        3.67      2.52 o 
  -3  24   5      136.04      127.48      6.49 o 
  -2  24   5       28.37       32.40      3.98 o 
  -1  24   5        0.67       -1.02      2.20 o 
   0  24   5       45.39       52.46      7.29 o 
   1  24   5        9.53       23.90      4.31 o 
  -5  25   5       12.40       18.35      4.93 o 
  -4  25   5        0.06        2.89      2.63 o 
  -3  25   5        5.08        3.77      2.29 o 
  -2  25   5       20.25       24.10      3.59 o 
  -1  25   5       14.00       13.92      3.14 o 
   0  25   5        0.20       -0.50      2.62 o 
   1  25   5       10.20        8.19      5.52 o 
  -4  26   5        1.10        0.30      3.73 o 
  -3  26   5       54.73       66.56      5.31 o 
  -2  26   5        1.22        1.84      2.88 o 
  -1  26   5       36.12       44.00      4.68 o 
   0  26   5        7.20        9.27      3.49 o 
   1  26   5        2.26        5.78      6.43 o 
  -3  27   5        0.58        0.88      2.86 o 
  -2  27   5        0.48        1.08      2.39 o 
  -1  27   5        8.10       13.85      3.10 o 
   0  27   5        0.67        0.14      2.79 o 
  -2  28   5       10.98       10.35      3.02 o 
  -1  28   5       36.30       34.12      4.96 o 
   0  28   5       10.46       14.24      4.70 o 
  -2  29   5       19.93       27.31      7.87 o 
  -8   0   6       26.97       40.02      9.39 o 
  -6   0   6       79.51       71.30      9.25 o 
  -4   0   6      213.55      237.29      9.30 o 
  -2   0   6      755.13      764.79     19.87 o 
   0   0   6      264.47      273.44     24.45 o 
   2   0   6      141.87      123.92      8.82 o 
  -8   1   6        6.58        7.78      4.13 o 
  -7   1   6        5.58        2.37      2.52 o 
  -6   1   6       21.03       20.52      3.94 o 
  -5   1   6        0.50        1.07      1.43 o 
  -4   1   6       25.11       34.37      3.07 o 
  -3   1   6      443.39      393.48      8.62 o 
  -2   1   6      477.40      466.05     14.39 o 
  -1   1   6     1049.02      950.61     33.11 o 
   0   1   6      816.90      821.41     19.81 o 
   1   1   6       23.63       23.97      4.59 o 
   2   1   6       58.63       70.98      7.14 o 
  -8   2   6       22.30       26.86      4.14 o 
  -7   2   6       27.41       25.66      3.51 o 
  -6   2   6      147.79      151.63      7.46 o 
  -5   2   6       36.70       37.03      3.67 o 
  -4   2   6        7.73        8.05      1.45 o 
  -3   2   6       30.33       29.07      2.28 o 
  -2   2   6      205.26      189.86      5.29 o 
  -1   2   6       52.70       48.85      3.72 o 
   0   2   6        0.56       -0.91      1.56 o 
   1   2   6      398.18      388.12      9.59 o 
   2   2   6        2.45        5.00      2.65 o 
   3   2   6        2.57        5.73      3.57 o 
  -9   3   6        0.00       -2.09      3.83 o 
  -8   3   6        4.82        7.90      3.05 o 
  -7   3   6        4.17        4.01      2.30 o 
  -6   3   6       95.01       92.59      5.35 o 
  -5   3   6       42.88       45.15      3.01 o 
  -4   3   6      529.01      474.26      8.46 o 
  -3   3   6      507.14      502.54      8.69 o 
  -2   3   6       40.33       34.23      2.53 o 
  -1   3   6     2437.44     2348.26     38.22 o 
   0   3   6        6.53        6.86      1.95 o 
   1   3   6     1309.51     1283.38     24.30 o 
   2   3   6       34.39       37.24      5.56 o 
   3   3   6      163.59      149.63     10.19 o 
  -9   4   6        0.84        0.94      4.91 o 
  -8   4   6        1.48        6.69      3.15 o 
  -7   4   6       12.66        8.24      3.75 o 
  -6   4   6        6.61        9.83      2.77 o 
  -5   4   6      140.19      152.90      5.39 o 
  -4   4   6       41.11       42.91      2.85 o 
  -3   4   6     1534.44     1494.77     18.68 o 
  -2   4   6      120.27      122.72      4.23 o 
  -1   4   6      648.28      647.80     12.14 o 
   0   4   6      129.95      136.19      5.92 o 
   1   4   6      131.76      142.93     21.55 o 
   2   4   6       95.95       96.32      7.02 o 
   3   4   6       21.76       15.16      8.81 o 
   4   4   6       29.40       20.52      7.15 o 
  -8   5   6        5.36        4.19      3.12 o 
  -7   5   6        1.74        4.64      2.40 o 
  -6   5   6        9.99        9.25      2.32 o 
  -5   5   6      144.94      150.09      4.70 o 
  -4   5   6      267.38      259.69      6.07 o 
  -3   5   6      251.85      229.54      8.57 o 
  -2   5   6     2348.73     2317.54     26.57 o 
  -1   5   6        4.81        6.36      1.94 o 
   0   5   6     1657.98     1609.23     35.13 o 
   1   5   6        5.77        8.25      2.67 o 
   2   5   6      178.14      187.11      8.44 o 
   3   5   6       49.84       58.07      7.18 o 
   4   5   6        9.25       12.64      6.79 o 
  -8   6   6        0.00        0.93      2.67 o 
  -7   6   6        7.28       11.51      3.02 o 
  -6   6   6       11.31       14.15      2.63 o 
  -5   6   6       17.33       17.58      2.08 o 
  -4   6   6      413.09      385.90      9.34 o 
  -3   6   6       85.97       76.79      5.86 o 
  -2   6   6      736.59      716.49     11.21 o 
  -1   6   6        8.09        3.16      2.32 o 
   0   6   6       11.21        8.23      3.25 o 
   1   6   6      220.64      230.54     10.70 o 
   2   6   6      130.28      125.63      7.96 o 
   3   6   6       39.39       40.55      6.18 o 
   4   6   6       15.37        9.54      6.36 o 
  -8   7   6        0.28        3.56      3.03 o 
  -7   7   6        0.12        1.59      2.39 o 
  -6   7   6       20.92       16.38      2.54 o 
  -5   7   6      167.26      150.76      6.05 o 
  -4   7   6       53.00       56.38      3.29 o 
  -3   7   6       25.25       22.54      2.35 o 
  -2   7   6      338.66      284.99      7.09 o 
  -1   7   6      207.12      195.37      7.78 o 
   0   7   6      364.97      313.97     10.73 o 
   1   7   6       95.18       77.81      6.46 o 
   2   7   6        0.89        3.00      2.54 o 
   3   7   6       42.04       33.51      6.18 o 
   4   7   6        1.61       -5.20      5.06 o 
  -8   8   6        1.45        1.94      2.66 o 
  -7   8   6        4.23        5.10      2.71 o 
  -6   8   6        9.13       16.58      2.93 o 
  -5   8   6       39.26       48.44      3.60 o 
  -4   8   6      345.62      287.98      6.60 o 
  -3   8   6       65.55       63.21      3.36 o 
  -2   8   6      154.50      136.49      5.61 o 
  -1   8   6        3.11        2.49      2.55 o 
   0   8   6       36.04       43.59      4.89 o 
   1   8   6       16.45       13.66      3.51 o 
   2   8   6        0.46        3.65      2.54 o 
   3   8   6       21.66       22.91      5.08 o 
   4   8   6        4.33        4.12      5.71 o 
  -8   9   6        2.25        2.86      2.88 o 
  -7   9   6        1.90        2.29      2.53 o 
  -6   9   6        6.09       10.31      2.33 o 
  -5   9   6       79.79       81.59      4.55 o 
  -4   9   6      197.04      192.03      5.39 o 
  -3   9   6        6.49        5.12      1.38 o 
  -2   9   6       66.61       60.19      4.29 o 
  -1   9   6       57.41       68.49      5.68 o 
   0   9   6        1.17        4.31      2.21 o 
   1   9   6       18.55       12.19      3.12 o 
   2   9   6       14.06       14.06      3.89 o 
   3   9   6       37.05       29.51      5.74 o 
   4   9   6        4.64       -3.54      5.42 o 
  -8  10   6        6.02        4.53      3.00 o 
  -7  10   6        3.52        4.80      2.57 o 
  -6  10   6       17.71       23.88      4.48 o 
  -5  10   6       22.08       25.65      2.88 o 
  -4  10   6      178.98      168.84      5.14 o 
  -3  10   6      219.49      207.88      7.46 o 
  -2  10   6      232.41      213.73      7.00 o 
  -1  10   6        0.05       -0.98      1.80 o 
   0  10   6      137.20      125.40      7.73 o 
   1  10   6      176.02      173.69      8.17 o 
   2  10   6      244.37      242.39     10.07 o 
   3  10   6        0.48       -3.80      3.12 o 
  -8  11   6        0.15        2.43      2.83 o 
  -7  11   6        0.52        3.32      2.75 o 
  -6  11   6       72.52       70.73      4.78 o 
  -5  11   6       18.08       15.64      2.59 o 
  -4  11   6      241.15      236.59      6.18 o 
  -3  11   6       52.60       48.41      4.37 o 
  -2  11   6        2.44        2.52      1.79 o 
  -1  11   6       27.76       33.94      4.37 o 
   0  11   6       12.31       12.40      3.00 o 
   1  11   6       22.14       16.96      3.58 o 
   2  11   6        5.67        7.00      4.33 o 
   3  11   6        1.77        3.96      6.47 o 
  -8  12   6        0.00       -1.67      2.81 o 
  -7  12   6        2.48        1.83      2.56 o 
  -6  12   6        1.59        3.90      2.10 o 
  -5  12   6       37.46       41.60      4.13 o 
  -4  12   6        4.13        3.89      1.95 o 
  -3  12   6      275.23      233.90      7.26 o 
  -2  12   6        9.25       16.81      2.73 o 
  -1  12   6        0.38        0.15      1.99 o 
   0  12   6       14.72       17.02      3.35 o 
   1  12   6       31.29       29.76      4.41 o 
   2  12   6        0.00       -1.83      3.40 o 
   3  12   6        5.57        4.96      4.20 o 
  -8  13   6        4.15        3.59      3.16 o 
  -7  13   6        1.20        0.79      2.90 o 
  -6  13   6       28.86       40.95      3.84 o 
  -5  13   6       26.92       21.81      3.93 o 
  -4  13   6      197.99      190.38      6.50 o 
  -3  13   6        9.64        7.38      2.61 o 
  -2  13   6       18.23       23.27      3.02 o 
  -1  13   6      125.41      125.24      7.74 o 
   0  13   6        5.54        8.13      3.29 o 
   1  13   6       34.29       36.38      4.85 o 
   2  13   6       57.47       61.36      7.81 o 
   3  13   6        1.04        0.93      3.64 o 
  -8  14   6       65.98       77.07      6.83 o 
  -7  14   6        4.25        3.50      2.90 o 
  -6  14   6      244.09      233.82      9.21 o 
  -5  14   6       35.14       31.96      3.91 o 
  -4  14   6      123.21      104.96      6.58 o 
  -3  14   6      193.09      171.23      6.81 o 
  -2  14   6       18.97       11.17      3.25 o 
  -1  14   6       13.19        7.82      2.75 o 
   0  14   6      170.87      168.87      8.80 o 
   1  14   6      144.47      144.89      8.87 o 
   2  14   6       38.79       29.61      6.10 o 
   3  14   6       18.33       21.16      5.49 o 
  -7  15   6        0.07        2.08      2.84 o 
  -6  15   6        2.02        5.49      2.48 o 
  -5  15   6       98.54       92.02      6.25 o 
  -4  15   6        0.60        2.61      1.72 o 
  -3  15   6       14.47       11.42      2.40 o 
  -2  15   6       15.79       14.81      2.68 o 
  -1  15   6       72.73       91.44      7.03 o 
   0  15   6       92.95       85.93      7.04 o 
   1  15   6       14.33       20.93      3.95 o 
   2  15   6        0.22        4.98      4.21 o 
   3  15   6        3.52        9.35      4.86 o 
  -7  16   6       56.97       54.97      6.68 o 
  -6  16   6       11.30       12.76      3.45 o 
  -5  16   6       97.75      107.78      8.58 o 
  -4  16   6      185.48      185.56      6.97 o 
  -3  16   6       23.97       26.96      3.30 o 
  -2  16   6       93.06       86.82      5.72 o 
  -1  16   6        0.56        0.71      3.00 o 
   0  16   6       14.47       24.08      5.05 o 
   1  16   6       17.25       15.11      4.44 o 
   2  16   6        2.12        1.28      3.51 o 
   3  16   6       10.98       13.44      6.50 o 
  -7  17   6       12.09       10.64      3.91 o 
  -6  17   6        0.14        2.21      2.44 o 
  -5  17   6        2.65        4.92      2.46 o 
  -4  17   6        8.93        9.11      2.83 o 
  -3  17   6       38.69       32.26      3.59 o 
  -2  17   6      201.96      191.07      7.32 o 
  -1  17   6      114.76       99.77      9.62 o 
   0  17   6      173.26      165.08      9.45 o 
   1  17   6        0.09        2.01      2.76 o 
   2  17   6        0.14        2.54      3.89 o 
   3  17   6       19.90       -0.79      5.13 o 
  -7  18   6       49.45       56.22      6.85 o 
  -6  18   6        2.62        1.16      2.62 o 
  -5  18   6       99.85      102.31      7.27 o 
  -4  18   6        7.31       11.17      2.50 o 
  -3  18   6        1.29        5.54      2.21 o 
  -2  18   6       11.99       16.74      3.69 o 
  -1  18   6        0.06       -1.92      2.56 o 
   0  18   6       59.65       53.03      7.34 o 
   1  18   6        0.26       -2.17      2.74 o 
   2  18   6       50.25       45.12      7.64 o 
  -7  19   6        0.02       -1.52      5.35 o 
  -6  19   6       13.90        9.33      3.15 o 
  -5  19   6        0.40        4.66      2.60 o 
  -4  19   6       22.59       22.85      3.29 o 
  -3  19   6        3.51        3.45      2.27 o 
  -2  19   6      204.82      188.93      7.40 o 
  -1  19   6      116.06      107.33      7.83 o 
   0  19   6       76.95       76.36      6.99 o 
   1  19   6       59.34       58.56      6.45 o 
   2  19   6        0.02       -0.29      3.71 o 
  -6  20   6        5.50        9.93      3.18 o 
  -5  20   6        0.56       -0.18      2.56 o 
  -4  20   6        7.15        9.18      3.08 o 
  -3  20   6       20.40       20.35      3.24 o 
  -2  20   6        3.03        4.09      2.35 o 
  -1  20   6       20.88       26.93      4.24 o 
   0  20   6        0.00       -1.06      2.62 o 
   1  20   6       40.18       48.21      5.83 o 
   2  20   6       25.65       16.40      6.86 o 
  -6  21   6        0.08        1.12      2.72 o 
  -5  21   6       19.21       22.46      3.87 o 
  -4  21   6       11.64       19.21      4.84 o 
  -3  21   6       45.52       47.67      4.46 o 
  -2  21   6      216.40      206.87      8.00 o 
  -1  21   6       77.61       88.72      7.34 o 
   0  21   6      196.96      209.39      9.79 o 
   1  21   6        1.07        0.85      2.73 o 
  -6  22   6        1.51        7.80      3.98 o 
  -5  22   6        0.21        1.75      2.60 o 
  -4  22   6       28.50       34.97      8.87 o 
  -3  22   6       31.16       29.58      3.91 o 
  -2  22   6      121.66      133.78      7.65 o 
  -1  22   6       22.01       25.56      4.46 o 
   0  22   6       10.11        9.69      3.75 o 
   1  22   6        6.67        0.75      2.98 o 
  -5  23   6        7.36       12.60      3.63 o 
  -4  23   6        1.15        0.12      2.55 o 
  -3  23   6        6.13        5.81      2.59 o 
  -2  23   6        3.00        7.04      2.75 o 
  -1  23   6       45.01       45.03      6.02 o 
   0  23   6       25.56       16.22      6.16 o 
  -5  24   6       22.05       28.40      5.72 o 
  -4  24   6        0.23       -0.23      2.55 o 
  -3  24   6       32.24       31.95      3.98 o 
  -2  24   6        0.48        0.43      2.34 o 
  -1  24   6        4.99       -1.19      4.74 o 
   0  24   6        8.36       15.72      3.84 o 
  -4  25   6       40.56       50.30      9.29 o 
  -3  25   6       33.11       38.52      4.45 o 
  -2  25   6       35.23       33.83      4.80 o 
  -1  25   6       97.80       94.82      7.83 o 
   0  25   6       32.33       28.32      9.10 o 
  -4  26   6        1.86        0.79      4.62 o 
  -3  26   6       29.20       33.40      6.00 o 
  -2  26   6        1.93        3.93      3.12 o 
  -1  26   6        4.57        5.38      4.05 o 
  -2  27   6       17.52       27.89     13.58 o 
  -7   0   7        8.30       31.35      7.01 o 
  -5   0   7       89.98      106.12      7.92 o 
  -3   0   7        3.95        6.06      2.89 o 
  -1   0   7       43.23       46.89      5.53 o 
   1   0   7      133.19      151.63     16.25 o 
  -8   1   7        0.02       -1.13      4.08 o 
  -7   1   7       27.29       31.47     10.11 o 
  -6   1   7       15.44       18.30      3.84 o 
  -5   1   7       69.05       76.47      5.08 o 
  -4   1   7      224.96      217.09      6.77 o 
  -3   1   7      464.29      497.81     10.70 o 
  -2   1   7        8.14       10.34      2.85 o 
  -1   1   7      982.26      956.90     16.62 o 
   0   1   7      148.86      139.41      6.15 o 
   1   1   7      210.76      192.20      8.46 o 
   2   1   7        5.98        7.94      3.87 o 
  -8   2   7        3.86       13.48     10.37 o 
  -7   2   7      178.67      175.27     15.32 o 
  -6   2   7      141.01      130.70      8.04 o 
  -5   2   7      645.78      589.30     12.23 o 
  -4   2   7      125.97      134.70      7.95 o 
  -3   2   7      268.76      242.61      7.14 o 
  -2   2   7       13.03       14.23      2.30 o 
  -1   2   7      181.92      176.04      6.50 o 
   0   2   7       93.96      105.26      7.24 o 
   1   2   7      109.50      127.55     12.17 o 
   2   2   7        5.82        6.16      4.48 o 
  -8   3   7        5.71       11.04      6.79 o 
  -7   3   7        0.03        9.21      3.32 o 
  -6   3   7       86.96       83.82      7.05 o 
  -5   3   7      132.88      132.84      5.73 o 
  -4   3   7      209.87      180.67      6.17 o 
  -3   3   7      247.91      252.38      7.24 o 
  -2   3   7        0.22        2.14      1.82 o 
  -1   3   7       23.49       26.65      3.66 o 
   0   3   7       11.29       11.93      3.08 o 
   1   3   7       26.12       28.14      5.41 o 
   2   3   7        0.09        5.16      3.54 o 
  -8   4   7       13.53       11.52      3.93 o 
  -7   4   7       31.36       37.60      5.59 o 
  -6   4   7      215.82      205.46      8.06 o 
  -5   4   7      133.06      146.12      5.95 o 
  -4   4   7      241.78      240.21      7.18 o 
  -3   4   7      207.88      195.27      6.73 o 
  -2   4   7        6.13        6.75      1.80 o 
  -1   4   7       38.89       52.76      5.23 o 
   0   4   7        0.62       -0.39      2.08 o 
   1   4   7        1.32        0.14      2.19 o 
   2   4   7       69.02       78.61      6.93 o 
  -8   5   7       73.33       60.82      7.83 o 
  -7   5   7        9.07       17.56      4.16 o 
  -6   5   7      181.81      182.56      9.33 o 
  -5   5   7      311.84      282.14      8.03 o 
  -4   5   7       82.29       69.11      4.44 o 
  -3   5   7      644.27      585.39     11.73 o 
  -2   5   7       76.39       79.41      4.82 o 
  -1   5   7       17.61       16.92      3.18 o 
   0   5   7        4.10        6.63      2.86 o 
   1   5   7       20.77       25.47      4.84 o 
   2   5   7       42.59       47.07      6.31 o 
   3   5   7        0.14        1.59      6.14 o 
  -8   6   7       10.89        5.90      4.48 o 
  -7   6   7       52.66       60.09     10.87 o 
  -6   6   7       81.72       78.83      5.90 o 
  -5   6   7       55.69       55.00      4.21 o 
  -4   6   7        6.59        8.30      2.03 o 
  -3   6   7      134.48      128.85      5.39 o 
  -2   6   7       39.09       37.72      4.31 o 
  -1   6   7      159.33      143.36      7.80 o 
   0   6   7       12.01        9.39      2.84 o 
   1   6   7       13.76       15.17      3.62 o 
   2   6   7        5.34        7.63      4.94 o 
   3   6   7       10.19       11.92      7.08 o 
  -8   7   7        2.71        5.97      4.65 o 
  -7   7   7        3.14        8.77      3.73 o 
  -6   7   7        1.51        3.36      3.02 o 
  -5   7   7       38.87       42.64      3.24 o 
  -4   7   7      173.22      175.08      8.27 o 
  -3   7   7        4.22        6.43      1.90 o 
  -2   7   7       56.06       56.73      6.04 o 
  -1   7   7       25.63       25.81      3.89 o 
   0   7   7       12.14        8.64      4.41 o 
   1   7   7        5.69        6.35      2.92 o 
   2   7   7        6.87        7.65      3.53 o 
   3   7   7        9.49        5.64      4.32 o 
  -8   8   7        9.58       15.60      5.32 o 
  -7   8   7        7.45        6.54      2.82 o 
  -6   8   7       24.65       26.47      3.09 o 
  -5   8   7        8.86        6.11      1.74 o 
  -4   8   7       44.94       43.58      3.92 o 
  -3   8   7      176.61      172.75      6.32 o 
  -2   8   7       25.12       28.78      5.68 o 
  -1   8   7      307.09      299.49     10.60 o 
   0   8   7        5.50        7.92      2.81 o 
   1   8   7        6.41        6.20      3.52 o 
   2   8   7       14.40       19.05      4.10 o 
   3   8   7       15.20       13.90      4.83 o 
  -8   9   7        0.28        3.83      3.02 o 
  -7   9   7       40.55       43.12      9.18 o 
  -6   9   7        9.46       10.35      2.63 o 
  -5   9   7        1.00        1.75      1.47 o 
  -4   9   7      210.66      173.11      7.67 o 
  -3   9   7       10.65       11.19      2.30 o 
  -2   9   7       65.87       44.34      4.80 o 
  -1   9   7        9.14        6.42      2.88 o 
   0   9   7        5.45       12.63      3.22 o 
   1   9   7      117.66      109.74      8.20 o 
   2   9   7       26.90       29.74      6.13 o 
   3   9   7       29.18       34.75      8.16 o 
  -8  10   7        2.36        2.62      3.30 o 
  -7  10   7        3.43        8.98      2.97 o 
  -6  10   7        8.08        9.49      2.45 o 
  -5  10   7        0.87        1.12      1.87 o 
  -4  10   7       43.97       46.00      4.49 o 
  -3  10   7      106.19       79.64      5.76 o 
  -2  10   7      140.96      143.99      6.61 o 
  -1  10   7       31.35       32.34      4.55 o 
   0  10   7       17.62       19.65      3.89 o 
   1  10   7       14.30       12.62      3.86 o 
   2  10   7       19.26       20.45      5.18 o 
  -8  11   7       10.97       10.25      4.16 o 
  -7  11   7        2.90        6.46      3.43 o 
  -6  11   7        9.13        8.05      2.83 o 
  -5  11   7       23.54       35.69      5.16 o 
  -4  11   7        1.10        1.86      1.70 o 
  -3  11   7       92.90       84.66      7.68 o 
  -2  11   7       60.16       65.12      7.58 o 
  -1  11   7        7.36       12.45      3.28 o 
   0  11   7       80.46       81.53      7.08 o 
   1  11   7        5.43       11.61      3.62 o 
   2  11   7       27.13       35.76      6.61 o 
  -8  12   7        5.05        9.79      4.04 o 
  -7  12   7        2.65        1.16      3.24 o 
  -6  12   7        4.58        7.27      2.75 o 
  -5  12   7        1.04        1.00      2.45 o 
  -4  12   7      136.48      131.35      6.33 o 
  -3  12   7       25.69       22.14      3.09 o 
  -2  12   7      663.23      658.44     21.37 o 
  -1  12   7      111.71      118.15     10.86 o 
   0  12   7      123.70      119.59      8.54 o 
   1  12   7       78.81       95.17      8.07 o 
   2  12   7       29.18       31.89      6.59 o 
  -7  13   7       33.64       34.89      4.66 o 
  -6  13   7        3.38        6.15      2.66 o 
  -5  13   7        1.31        2.30      2.30 o 
  -4  13   7        2.97        3.49      2.12 o 
  -3  13   7      105.11      105.05      6.16 o 
  -2  13   7       31.48       28.53      3.62 o 
  -1  13   7       14.40       13.15      3.43 o 
   0  13   7       10.41        8.24      3.24 o 
   1  13   7        6.54        6.35      3.12 o 
   2  13   7        1.79        2.45      3.96 o 
  -7  14   7        1.91        4.59      3.44 o 
  -6  14   7       15.09       14.88      3.33 o 
  -5  14   7       20.61       23.93      3.79 o 
  -4  14   7       20.60       24.95      3.18 o 
  -3  14   7        6.69       14.06      2.89 o 
  -2  14   7      134.64      153.81      7.16 o 
  -1  14   7        0.75        2.67      2.66 o 
   0  14   7        1.83        3.58      2.82 o 
   1  14   7       17.96       16.88      4.02 o 
   2  14   7       10.84        2.59      6.00 o 
  -7  15   7        1.38       -0.01      3.24 o 
  -6  15   7       11.22       13.55      3.30 o 
  -5  15   7        9.34        8.70      2.90 o 
  -4  15   7      125.55      116.58      6.43 o 
  -3  15   7        0.40        0.96      2.28 o 
  -2  15   7        9.79        8.94      2.94 o 
  -1  15   7       18.37       19.27      4.01 o 
   0  15   7       60.32       60.38      6.53 o 
   1  15   7        4.81        5.75      3.11 o 
   2  15   7        2.66        4.41      6.36 o 
  -7  16   7        3.10        6.96      4.98 o 
  -6  16   7        0.47        1.00      3.39 o 
  -5  16   7       15.74       20.08      3.65 o 
  -4  16   7       41.77       40.38      4.13 o 
  -3  16   7        7.21        7.91      2.45 o 
  -2  16   7      110.66      110.31      9.25 o 
  -1  16   7        9.19        6.84      3.09 o 
   0  16   7       98.49      108.52      8.59 o 
   1  16   7       87.53      122.08      9.26 o 
  -7  17   7        0.14        0.87      4.26 o 
  -6  17   7       20.75       20.15      3.84 o 
  -5  17   7        7.53       16.55      3.24 o 
  -4  17   7      130.40      117.25      6.86 o 
  -3  17   7        1.20        2.32      2.48 o 
  -2  17   7       31.46       31.93      4.01 o 
  -1  17   7       53.38       60.28      6.48 o 
   0  17   7       11.07       12.23      3.87 o 
   1  17   7        1.73       -2.91      2.86 o 
  -6  18   7       29.98       37.01      4.79 o 
  -5  18   7        0.42        4.87      2.60 o 
  -4  18   7       13.83       15.02      3.00 o 
  -3  18   7       71.87       72.42      5.70 o 
  -2  18   7        2.99        5.37      3.32 o 
  -1  18   7       24.59       24.10      4.27 o 
   0  18   7       94.30      106.68      8.71 o 
   1  18   7        3.36        3.76      4.48 o 
  -6  19   7        2.48        2.99      2.97 o 
  -5  19   7       40.05       44.93      4.96 o 
  -4  19   7       30.97       31.54      3.87 o 
  -3  19   7       11.91       13.40      3.12 o 
  -2  19   7       14.55       21.16      3.35 o 
  -1  19   7       78.40       66.61      6.74 o 
   0  19   7        0.02        4.15      3.25 o 
   1  19   7       45.25       27.96      8.45 o 
  -6  20   7       44.11       53.65      5.83 o 
  -5  20   7        0.03        5.15      2.89 o 
  -4  20   7       47.92       51.78      4.78 o 
  -3  20   7        8.80        9.33      2.74 o 
  -2  20   7        0.15       -2.37      2.39 o 
  -1  20   7       38.74       44.92      5.81 o 
   0  20   7        4.57        1.70      3.45 o 
  -5  21   7       46.75       52.98      5.88 o 
  -4  21   7        0.07        0.64      2.34 o 
  -3  21   7       35.88       29.44      4.23 o 
  -2  21   7       64.30       55.49      5.42 o 
  -1  21   7       32.00       39.62      5.55 o 
   0  21   7       44.50       39.08      9.25 o 
  -5  22   7        7.28       10.23      4.01 o 
  -4  22   7        2.21        2.48      3.43 o 
  -3  22   7       12.77        7.09      3.31 o 
  -2  22   7        3.99        7.56      2.87 o 
  -1  22   7        4.11        3.22      3.29 o 
   0  22   7        0.00        1.08      4.48 o 
  -4  23   7       12.46       18.53      5.56 o 
  -3  23   7       35.31       24.42      4.02 o 
  -2  23   7        5.16        4.71      3.48 o 
  -1  23   7        5.52        9.54      6.14 o 
  -3  24   7        1.75        4.48      3.58 o 
  -2  24   7        5.57        5.85      6.00 o 
  -8   0   8       48.06       38.00      9.17 o 
  -6   0   8       16.18       14.30      4.91 o 
  -4   0   8        5.49        6.44      3.21 o 
  -2   0   8      203.77      202.98     17.77 o 
   0   0   8        2.94        8.52      5.92 o 
   2   0   8       37.50       34.82      9.54 o 
  -8   1   8        4.01       10.76      6.14 o 
  -7   1   8       27.60       26.93      4.88 o 
  -6   1   8       19.98       24.01      4.40 o 
  -5   1   8      271.59      261.62      8.09 o 
  -4   1   8       86.60       91.95      5.49 o 
  -3   1   8      640.66      602.08     18.27 o 
  -2   1   8      110.11      125.66      6.15 o 
  -1   1   8       15.71       15.29      3.58 o 
   0   1   8        7.02       12.55      4.58 o 
   1   1   8       34.20       36.43      6.50 o 
   2   1   8       10.15        9.03      4.70 o 
  -8   2   8       34.08       38.58      8.89 o 
  -7   2   8        0.28        6.59      3.50 o 
  -6   2   8       14.71       15.65      3.04 o 
  -5   2   8        8.33       12.94      2.58 o 
  -4   2   8        2.17        0.45      1.78 o 
  -3   2   8       12.68       13.79      3.46 o 
  -2   2   8        1.00        1.47      1.75 o 
  -1   2   8       66.88       58.64      5.68 o 
   0   2   8        9.09        8.04      3.12 o 
   1   2   8        1.61        1.58      3.42 o 
   2   2   8       41.59       37.44      6.75 o 
  -8   3   8        2.21       11.13      6.72 o 
  -7   3   8       37.86       38.48      5.84 o 
  -6   3   8        0.54        5.74      3.69 o 
  -5   3   8       16.74       12.59      3.22 o 
  -4   3   8       39.87       40.02      3.82 o 
  -3   3   8       15.83       18.52      2.77 o 
  -2   3   8        0.08       -2.66      1.86 o 
  -1   3   8       63.97       75.69      8.93 o 
   0   3   8      127.33      148.71     10.91 o 
   1   3   8        3.58       13.60      4.78 o 
   2   3   8       11.24       21.07      5.45 o 
  -8   4   8        3.05       14.74      7.59 o 
  -7   4   8       24.27       27.69      8.45 o 
  -6   4   8        3.23        3.01      2.55 o 
  -5   4   8       29.89       39.86      6.37 o 
  -4   4   8        0.42       -0.58      1.78 o 
  -3   4   8        0.99        1.26      1.79 o 
  -2   4   8        0.12        0.66      2.96 o 
  -1   4   8       31.35       26.16      5.59 o 
   0   4   8        3.77        3.70      2.68 o 
   1   4   8       35.27       32.72      7.44 o 
   2   4   8        3.43        6.88      4.19 o 
  -8   5   8        0.52        3.97      5.78 o 
  -7   5   8       35.67       31.16      5.05 o 
  -6   5   8        0.31        2.87      2.23 o 
  -5   5   8       77.16       80.65      5.57 o 
  -4   5   8      173.95      177.63      6.80 o 
  -3   5   8       36.64       32.46      4.17 o 
  -2   5   8      106.65      116.47      7.81 o 
  -1   5   8       10.12       17.60      3.75 o 
   0   5   8       17.81       16.22      3.44 o 
   1   5   8       13.82        9.55      3.45 o 
   2   5   8        0.21        5.71      5.78 o 
  -8   6   8        0.63        4.98      6.50 o 
  -7   6   8       25.37       33.63      7.73 o 
  -6   6   8        2.35        1.42      2.32 o 
  -5   6   8        0.75        3.49      2.04 o 
  -4   6   8        0.11        5.42      2.32 o 
  -3   6   8        3.86        5.78      2.78 o 
  -2   6   8       83.38       92.93      7.81 o 
  -1   6   8       56.99       57.28      5.75 o 
   0   6   8       65.57       73.42      8.43 o 
   1   6   8       19.91       24.45      5.44 o 
   2   6   8        0.72        6.08      4.28 o 
  -8   7   8       18.02       21.31      8.02 o 
  -7   7   8       45.52       44.43     13.04 o 
  -6   7   8       12.57       10.54      2.94 o 
  -5   7   8       59.44       56.11      4.40 o 
  -4   7   8        1.30        0.21      2.46 o 
  -3   7   8        1.95        1.53      1.99 o 
  -2   7   8       18.92       22.67      4.50 o 
  -1   7   8       85.32       91.36      7.45 o 
   0   7   8        0.41        2.96      3.45 o 
   1   7   8       38.46       47.92      5.95 o 
  -7   8   8        0.01        4.81      3.77 o 
  -6   8   8       12.48       17.86      3.41 o 
  -5   8   8        0.40        1.46      2.29 o 
  -4   8   8        1.21        2.85      2.75 o 
  -3   8   8        0.73        0.84      2.09 o 
  -2   8   8      248.13      249.33     10.36 o 
  -1   8   8        4.37       12.46      3.97 o 
   0   8   8       29.46       23.12      7.53 o 
   1   8   8        6.77       13.09      4.10 o 
  -7   9   8       21.24       18.94      4.66 o 
  -6   9   8       79.25       88.17      6.73 o 
  -5   9   8        9.06        8.76      3.15 o 
  -4   9   8      122.33      109.89      7.52 o 
  -3   9   8        3.19        9.40      2.77 o 
  -2   9   8       83.09       78.89      6.80 o 
  -1   9   8       76.01       82.86      9.71 o 
   0   9   8       21.64       26.27      4.58 o 
   1   9   8       77.93       73.07      7.42 o 
  -7  10   8        0.85        3.98      4.19 o 
  -6  10   8       38.65       44.44      6.15 o 
  -5  10   8        2.04       -1.39      3.50 o 
  -4  10   8       42.84       34.35      5.38 o 
  -3  10   8       56.61       74.87      7.66 o 
  -2  10   8       34.56       46.75      6.44 o 
  -1  10   8      151.33      167.76     10.24 o 
   0  10   8      147.19      139.41      9.69 o 
   1  10   8        8.30       10.18      4.03 o 
  -7  11   8        5.61       14.45      6.86 o 
  -6  11   8       24.34       22.57      5.71 o 
  -5  11   8       12.93       11.80      3.15 o 
  -4  11   8        4.38        1.90      3.36 o 
  -3  11   8        2.24        7.35      2.88 o 
  -2  11   8        1.43        0.51      3.42 o 
  -1  11   8        0.55        5.42      2.95 o 
   0  11   8      124.80      151.61     10.11 o 
   1  11   8        8.61       13.54      4.40 o 
  -6  12   8        0.03        7.85      3.84 o 
  -5  12   8       10.94       11.13      3.41 o 
  -4  12   8        3.24        7.68      3.00 o 
  -3  12   8       85.28       69.67      7.96 o 
  -2  12   8        3.36        3.97      3.05 o 
  -1  12   8      239.28      238.82     11.11 o 
   0  12   8        2.71        3.79      3.39 o 
   1  12   8        7.69        9.08      3.87 o 
  -6  13   8       34.50       41.33      6.12 o 
  -5  13   8        0.80        6.71      3.83 o 
  -4  13   8        1.42        3.30      2.25 o 
  -3  13   8       12.34       16.91      3.15 o 
  -2  13   8       15.19       21.44      4.13 o 
  -1  13   8        9.30       14.66      3.79 o 
   0  13   8        1.67        3.23      3.27 o 
   1  13   8        3.05       -0.51      5.20 o 
  -6  14   8        2.26        3.85      2.73 o 
  -5  14   8       22.98       21.34      3.71 o 
  -4  14   8        9.01        6.44      2.52 o 
  -3  14   8        0.56        5.01      2.46 o 
  -2  14   8       81.06       92.98      7.91 o 
  -1  14   8       94.98      102.08      8.67 o 
   0  14   8       30.66       28.45      5.19 o 
  -6  15   8       25.31       30.44      4.38 o 
  -5  15   8        5.77        7.00      3.46 o 
  -4  15   8       28.75       32.35      4.01 o 
  -3  15   8       84.92       92.15      6.45 o 
  -2  15   8        8.15       11.75      3.76 o 
  -1  15   8        0.66        4.09      3.36 o 
   0  15   8       25.94       24.57      5.17 o 
  -6  16   8        7.17       12.82      4.11 o 
  -5  16   8        1.87        1.57      2.59 o 
  -4  16   8        0.21        4.15      2.57 o 
  -3  16   8        1.38        1.32      2.37 o 
  -2  16   8      155.02      170.92     10.52 o 
  -1  16   8       14.16        6.47      3.39 o 
   0  16   8       57.44       83.15     14.52 o 
  -6  17   8       16.72       21.69      5.48 o 
  -5  17   8        5.96        3.26      2.95 o 
  -4  17   8       76.70       89.50      6.46 o 
  -3  17   8       74.69       65.62      5.79 o 
  -2  17   8       45.73       60.41      6.74 o 
  -1  17   8        3.03        7.18      3.94 o 
   0  17   8        0.16        9.25      6.07 o 
  -5  18   8        1.74        5.64      3.31 o 
  -4  18   8        0.10        6.92      4.24 o 
  -3  18   8       16.78       18.15      3.65 o 
  -2  18   8       19.79       21.23      4.54 o 
  -1  18   8       17.37       11.13      6.86 o 
  -5  19   8        0.49        0.79      4.84 o 
  -4  19   8      118.16      136.96      7.91 o 
  -3  19   8       10.06        9.50      3.14 o 
  -2  19   8       82.90       77.47      9.92 o 
  -4  20   8        0.97        4.32      3.96 o 
  -3  20   8        0.32        1.55      4.03 o 
  -3  21   8       32.83       32.84      8.71 o 
  -7   0   9        0.72        8.02      6.07 o 
  -5   0   9        2.60       -0.50      3.33 o 
  -3   0   9       28.61       46.98      6.05 o 
  -1   0   9      243.74      289.47     22.11 o 
  -7   1   9        3.32        9.13      8.34 o 
  -6   1   9       20.73       11.71      3.49 o 
  -5   1   9       15.08       21.78      3.44 o 
  -4   1   9       45.07       48.09      4.31 o 
  -3   1   9      233.49      225.42      7.90 o 
  -2   1   9      225.11      246.60     10.23 o 
  -1   1   9      110.86      146.38     13.58 o 
   0   1   9       35.47       38.57     13.62 o 
  -7   2   9       21.22       16.12      6.25 o 
  -6   2   9        8.72       11.36      3.16 o 
  -5   2   9        6.27        4.31      2.42 o 
  -4   2   9       42.37       46.83      4.35 o 
  -3   2   9       10.75       15.05      3.61 o 
  -2   2   9       17.52       21.76      4.93 o 
  -1   2   9       76.54      105.07     16.43 o 
   0   2   9       57.13       79.18     10.23 o 
  -7   3   9       24.42       26.97      7.08 o 
  -6   3   9        3.56        4.27      2.70 o 
  -5   3   9       19.34       18.25      3.16 o 
  -4   3   9       10.73        8.20      2.53 o 
  -3   3   9       27.65       24.31      4.03 o 
  -2   3   9       47.99       55.69      8.19 o 
  -1   3   9        5.94        7.13      3.37 o 
   0   3   9        2.55        7.30      7.44 o 
  -7   4   9        3.24        7.59      5.27 o 
  -6   4   9        0.01        5.60      3.52 o 
  -5   4   9       16.49       16.03      3.05 o 
  -4   4   9        2.77        4.76      3.02 o 
  -3   4   9        4.45        5.45      2.93 o 
  -2   4   9       33.70       38.11      5.10 o 
  -1   4   9        2.70        7.44      3.32 o 
   0   4   9       47.02       58.05      8.84 o 
  -7   5   9        0.09        5.20      5.13 o 
  -6   5   9        0.24        2.14      2.94 o 
  -5   5   9        5.05        7.16      4.87 o 
  -4   5   9        4.52        5.90      2.92 o 
  -3   5   9      140.89      146.44      8.69 o 
  -2   5   9        7.23       11.90      3.55 o 
  -1   5   9       76.19       76.99      8.56 o 
   0   5   9       16.59       18.35      4.09 o 
  -7   6   9        8.00        3.18      5.27 o 
  -6   6   9        6.71        5.45      2.98 o 
  -5   6   9       97.39      110.70     12.58 o 
  -4   6   9       49.50       40.46      4.97 o 
  -3   6   9       65.00       77.88      6.86 o 
  -2   6   9        1.92        7.70      3.14 o 
  -1   6   9        8.76       10.04      3.49 o 
   0   6   9       23.63       27.92      5.82 o 
  -7   7   9        8.81       12.43      5.78 o 
  -6   7   9        0.59        3.34      3.77 o 
  -5   7   9        4.16        4.99      3.18 o 
  -4   7   9        7.08       11.85      4.45 o 
  -3   7   9       20.71       22.67      4.15 o 
  -2   7   9        5.49        2.89      2.97 o 
  -1   7   9        4.63        8.15      4.75 o 
   0   7   9       51.41       68.34      8.64 o 
  -6   8   9       17.30       15.46      4.46 o 
  -5   8   9      146.69      147.05      9.28 o 
  -4   8   9        9.70       17.15      5.94 o 
  -3   8   9      111.99      119.21      8.61 o 
  -2   8   9        0.03        2.49      2.91 o 
  -1   8   9        0.65        0.93      3.13 o 
   0   8   9        1.13        4.23      4.21 o 
  -6   9   9        6.65        7.09      4.34 o 
  -5   9   9        6.80       13.11      3.50 o 
  -4   9   9        8.19       12.89      3.58 o 
  -3   9   9        0.23        6.67      3.23 o 
  -2   9   9       50.13       53.86      7.24 o 
  -1   9   9       23.21       13.19      7.62 o 
  -6  10   9       34.00       51.51     11.78 o 
  -5  10   9       86.02       63.95      9.03 o 
  -4  10   9       81.59       92.79      9.26 o 
  -3  10   9       49.89       44.04      6.55 o 
  -2  10   9       11.47        9.76      3.59 o 
  -1  10   9       25.91       26.61      4.91 o 
  -6  11   9        7.49       -0.72      5.71 o 
  -5  11   9        5.70        5.48      3.56 o 
  -4  11   9        2.23        5.16      3.35 o 
  -3  11   9        3.30        0.95      2.98 o 
  -2  11   9        7.98        0.93      3.44 o 
  -1  11   9       13.06       29.50     15.10 o 
  -6  12   9       55.86       77.73     13.29 o 
  -5  12   9        4.84        9.77      3.74 o 
  -4  12   9      182.52      184.92     12.86 o 
  -3  12   9       53.57       53.85      6.27 o 
  -2  12   9       36.83       37.51      5.64 o 
  -5  13   9       22.76       28.22      6.15 o 
  -4  13   9        0.03        5.79      3.43 o 
  -3  13   9        0.23        4.39      3.38 o 
  -2  13   9        4.39        6.28      3.78 o 
  -4  14   9      101.85      116.53     11.77 o 
  -3  14   9        4.09        3.98      3.48 o 
  -4  15   9       13.11        4.98      7.01 o 
  -3  15   9        4.85       -6.86      6.50 o 
  -4  16   9       23.26       19.07      8.45 o 
  -4   0  10       55.63       93.91     15.82 o 
  -5   1  10      164.40      186.39      8.23 o 
  -4   1  10       14.64       18.64      4.23 o 
  -3   1  10        9.98        8.52      6.94 o 
  -5   2  10       31.29       37.31      5.21 o 
  -4   2  10        2.59        0.22      4.48 o 
  -3   2  10       69.99       67.40      9.54 o 
  -5   3  10        9.19       14.80      4.51 o 
  -4   3  10       38.38       40.23      5.59 o 
  -3   3  10        0.87       -0.43      4.48 o 
  -5   4  10        0.35        1.63      3.31 o 
  -4   4  10        5.32        9.11      4.72 o 
  -3   4  10       32.73       24.42      6.86 o 
  -5   5  10        9.72        3.23      3.70 o 
  -4   5  10        0.54        1.30      5.06 o 
  -3   5  10       23.60       34.31      6.94 o 
  -5   6  10        0.04        2.31      5.78 o 
  -4   6  10       48.88       60.96      7.74 o 
  -3   6  10        3.00       -3.47      3.68 o 
  -4   7  10        8.61       15.13      4.70 o 
  -3   7  10       17.44       20.52      7.22 o 
                                                 
